# Supplementary material for: Two new species and new provincial records of aleocharine rove beetles from Newfoundland and Labrador, Canada (Coleoptera, Staphylinidae, Aleocharinae)
Source: Zookeys. 2016 May 26;(593):49–89. doi: 10.3897/zookeys.593.8412 (PMC4926630; doi:10.3897/zookeys.593.8412)
Supplement: XML Treatment for Alevonota gracilenta [file zookeys.593.8412-treatment6.xml]

<!DOCTYPE tp:taxon-treatment
  PUBLIC "-//TaxonX//DTD Taxonomic Treatment Publishing DTD v0 20100105//EN" "tax-treatment-NSO.dtd">
<tp:taxon-treatment xmlns:tp="http://www.plazi.org/taxpub"><tp:treatment-meta><kwd-group><label>Taxon classification</label><kwd><named-content content-type="kingdom">Animalia</named-content></kwd><kwd><named-content content-type="order">Coleoptera</named-content></kwd><kwd><named-content content-type="family">Staphylinidae</named-content></kwd></kwd-group><mixed-citation publication-type="journal"><person-group><name><surname>Klimaszewski</surname><given-names>Jan</given-names></name><name><surname>Langor</surname><given-names>David W.</given-names></name><name><surname>Bourdon</surname><given-names>Caroline</given-names></name><name><surname>Gilbert</surname><given-names>Amélie</given-names></name><name><surname>Labrecque</surname><given-names>Myriam</given-names></name></person-group><article-title>Two new species and new provincial records of aleocharine rove beetles from Newfoundland and Labrador, Canada (<tp:taxon-name><tp:taxon-name-part taxon-name-part-type="order">Coleoptera</tp:taxon-name-part></tp:taxon-name>, <tp:taxon-name><tp:taxon-name-part taxon-name-part-type="family">Staphylinidae</tp:taxon-name-part></tp:taxon-name>, <tp:taxon-name><tp:taxon-name-part taxon-name-part-type="subfamily">Aleocharinae</tp:taxon-name-part></tp:taxon-name>)</article-title><source>Zookeys</source><day>26</day><month>5</month><year>2016</year><volume>2016</volume><issue>593</issue><fpage>49</fpage><lpage>89</lpage><pub-id pub-id-type="doi">10.3897/zookeys.593.8412</pub-id></mixed-citation></tp:treatment-meta><tp:nomenclature><tp:taxon-name>
              <tp:taxon-name-part taxon-name-part-type="genus">Alevonota</tp:taxon-name-part>
              <tp:taxon-name-part taxon-name-part-type="species">gracilenta</tp:taxon-name-part>
            </tp:taxon-name><tp:taxon-authority>(Erichson)</tp:taxon-authority><xref ref-type="fig" rid="F6">Figs 35–43</xref><!--PageBreak--><!--PageBreak--><tp:nomenclature-citation-list><tp:nomenclature-citation><tp:taxon-name>
                  <tp:taxon-name-part taxon-name-part-type="genus">Homalota</tp:taxon-name-part> <tp:taxon-name-part taxon-name-part-type="species">gracilenta</tp:taxon-name-part></tp:taxon-name><comment><xref ref-type="bibr" rid="B14">Erichson 1839</xref>:94. As <tp:taxon-name><tp:taxon-name-part taxon-name-part-type="genus">Alevonota</tp:taxon-name-part></tp:taxon-name>: <xref ref-type="bibr" rid="B4">Assing and Wunderle 2008</xref>: 172; <xref ref-type="bibr" rid="B9">Brunke et al. 2012</xref>: 162; <xref ref-type="bibr" rid="B38">Webster et al. 2016</xref>. </comment></tp:nomenclature-citation></tp:nomenclature-citation-list></tp:nomenclature><tp:treatment-sec sec-type="diagnosis"><title>Diagnosis.</title><p>This species is easily distinguishable from other aleocharines by its small (1.8–3.4 mm) and elongate body (Fig. <xref ref-type="fig" rid="F6">35</xref>), small eyes, and distinctive genitalia (Figs <xref ref-type="fig" rid="F6">36–37</xref>, <xref ref-type="fig" rid="F6">42–43</xref>). Head and abdomen, except for the posterior margins of the segments and the apex, dark brown to blackish; pronotum brown to dark brown; elytra yellowish-brown to brown; legs yellowish; antennae yellowish to yellowish-brown, or rarely the whole body may be considerably darker or paler (Fig. <xref ref-type="fig" rid="F6">35</xref>). For a more detailed description, see <xref ref-type="bibr" rid="B4">Assing and Wunderle (2008)</xref> and <xref ref-type="bibr" rid="B9">Brunke et al. (2012)</xref>.</p><fig id="F6" position="float" orientation="portrait"><label>Figures 35–43.</label><caption><p>
          <italic><tp:taxon-name><tp:taxon-name-part taxon-name-part-type="genus">Alevonota</tp:taxon-name-part> <tp:taxon-name-part taxon-name-part-type="species">gracilenta</tp:taxon-name-part></tp:taxon-name></italic> (Erichson): <bold>35</bold> habitus in dorsal view <bold>36, 37</bold> median lobe of aedeagus in lateral view <bold>38</bold> male tergite VIII <bold>39</bold> male sternite VIII <bold>40</bold> female tergite VIII <bold>41</bold> female sternite VIII <bold>42, 43</bold> spermatheca. Scale bar of habitus = 1 mm; remaining scale bars = 0.2 mm.</p></caption><graphic xmlns:xlink="http://www.w3.org/1999/xlink" xlink:href="zookeys-593-049-g006.jpg" position="float" orientation="portrait" xlink:type="simple" id="oo_90042.jpg"/></fig></tp:treatment-sec><tp:treatment-sec sec-type="distribution"><title>Distribution.</title><table-wrap id="T7" position="float" orientation="portrait"><table id="TID0EE1CI" rules="all"><tbody><tr><td rowspan="1" colspan="1">Origin</td><td rowspan="1" colspan="1">Palaearctic, adventive in Canada</td></tr><tr><td rowspan="1" colspan="1">Distribution</td><td rowspan="1" colspan="1">Canada: NL, <abbrev xmlns:xlink="http://www.w3.org/1999/xlink" xlink:title="New Brunswick" xlink:type="simple">NB</abbrev>, <abbrev xmlns:xlink="http://www.w3.org/1999/xlink" xlink:title="Ontario" xlink:type="simple">ON</abbrev></td></tr><tr><td rowspan="1" colspan="1">New records</td><td rowspan="1" colspan="1">New provincial record; NEWFOUNDLAND: St. John’s, <named-content xmlns:xlink="http://www.w3.org/1999/xlink" content-type="dwc:verbatimCoordinates" xlink:type="simple"><named-content content-type="geo-json" specific-use="{&#34;type&#34;:&#34;Point&#34;,&#34;coordinates&#34;:[-52.785,47.52]}" xlink:type="simple">47.52°N, 52.785°W</named-content></named-content>, Int. Crop 2007/Plot 2, # 191, 7-VII-2007, Peggy Dixon (<abbrev xmlns:xlink="http://www.w3.org/1999/xlink" content-type="institution" xlink:title="Memorial University of Newfoundland, St. John’s, Newfoundland and Labrador on long-term loan to D. Langor, Edmonton, Alberta" xlink:type="simple">MUN</abbrev>) 1 male.</td></tr><tr><td rowspan="1" colspan="1">References</td><td rowspan="1" colspan="1">
                      <xref ref-type="bibr" rid="B14">Erichson 1839</xref>, <xref ref-type="bibr" rid="B4">Assing and Wunderle 2008</xref>, <xref ref-type="bibr" rid="B9">Brunke et al. 2012</xref>, <xref ref-type="bibr" rid="B38">Webster et al. 2016</xref></td></tr></tbody></table></table-wrap></tp:treatment-sec><tp:treatment-sec sec-type="Bionomics"><title>Bionomics.</title><p>
              <italic><tp:taxon-name><tp:taxon-name-part taxon-name-part-type="genus">Alevonota</tp:taxon-name-part> <tp:taxon-name-part taxon-name-part-type="species">gracilenta</tp:taxon-name-part></tp:taxon-name></italic> apparently prefers a wide range of unforested habitats in its native range, but is usually only collected in small numbers and using passive traps (<xref ref-type="bibr" rid="B4">Assing and Wunderle 2008</xref>). It was suggested that known specimens represent dispersing individuals and that the real habitat preferences of this species remain unknown, but are possibly subterranean (<xref ref-type="bibr" rid="B4">Assing and Wunderle 2008</xref>). In Newfoundland, one male was captured in an agricultural field in July. In New Brunswick, specimens were captured in Lindgren funnel traps in hardwood forests, a mixed forest, <!--PageBreak-->and an old white pine (<italic><tp:taxon-name><tp:taxon-name-part taxon-name-part-type="genus">Pinus</tp:taxon-name-part> <tp:taxon-name-part taxon-name-part-type="species">strobus</tp:taxon-name-part></tp:taxon-name></italic> L.) stand. In southern Ontario, specimens were captured in pitfall traps in soybean fields and hedgerows (<xref ref-type="bibr" rid="B9">Brunke et al. 2012</xref>). Adults were captured in Canada from May to July.</p></tp:treatment-sec><tp:treatment-sec sec-type="comments"><title>Comments.</title><p>The accidental introduction of this obscure Palaearctic species into North America is surprising and may be recent as all known first discovered specimens are from 2009–2010 from two contiguous counties in southern Ontario (<xref ref-type="bibr" rid="B9">Brunke et al. 2012</xref>). The presence of this uncommon species in New Brunswick and Newfoundland suggests that it may have been introduced into Canada earlier than previously thought and had been missed due to a lack of adequate sampling in the Atlantic Provinces (<xref ref-type="bibr" rid="B38">Webster et al. 2016</xref>). A specimen from Colorado, identified as <italic><tp:taxon-name><tp:taxon-name-part taxon-name-part-type="genus">Alevonota</tp:taxon-name-part></tp:taxon-name></italic> by G.A. Lohse, is deposited in the CNC (A. Davies, personal communication) and study of this specimen may reveal that native <italic><tp:taxon-name><tp:taxon-name-part taxon-name-part-type="genus">Alevonota</tp:taxon-name-part></tp:taxon-name></italic> species occur in North America (<xref ref-type="bibr" rid="B9">Brunke et al. 2012</xref>).</p></tp:treatment-sec><ref-list><ref id="B14"><mixed-citation xmlns:xlink="http://www.w3.org/1999/xlink" xlink:type="simple">
          <person-group><name name-style="western"><surname>Erichson</surname><given-names>WF</given-names></name></person-group> (<year>1839</year>) <source>Erster Brand. Genera et species Staphylinorum insectorum coleopterorum familiae</source>. <publisher-name>FH Morin</publisher-name>, <publisher-loc>Berlin</publisher-loc>, <fpage>1</fpage>–<lpage>400</lpage>.</mixed-citation></ref><ref id="B4"><mixed-citation xmlns:xlink="http://www.w3.org/1999/xlink" xlink:type="simple">
          <person-group><name name-style="western"><surname>Assing</surname><given-names>V</given-names></name><name name-style="western"><surname>Wunderle</surname><given-names>P</given-names></name></person-group> (<year>2008</year>) <article-title>On the <italic><tp:taxon-name><tp:taxon-name-part taxon-name-part-type="genus">Alevonota</tp:taxon-name-part></tp:taxon-name></italic> species of the Western Palaearctic region (<tp:taxon-name><tp:taxon-name-part taxon-name-part-type="order">Coleoptera</tp:taxon-name-part></tp:taxon-name>: <tp:taxon-name><tp:taxon-name-part taxon-name-part-type="family">Staphylinidae</tp:taxon-name-part></tp:taxon-name>: <tp:taxon-name><tp:taxon-name-part taxon-name-part-type="subfamily">Aleocharinae</tp:taxon-name-part></tp:taxon-name>: <tp:taxon-name><tp:taxon-name-part taxon-name-part-type="tribe">Athetini</tp:taxon-name-part></tp:taxon-name>).</article-title> <source>Beiträge zur entomologie</source> <volume>58</volume>: <fpage>145</fpage>–<lpage>189</lpage>.</mixed-citation></ref><ref id="B9"><mixed-citation xmlns:xlink="http://www.w3.org/1999/xlink" xlink:type="simple">
          <person-group><name name-style="western"><surname>Brunke</surname><given-names>AJ</given-names></name><name name-style="western"><surname>Klimaszewski</surname><given-names>J</given-names></name><name name-style="western"><surname>Dorval</surname><given-names>JA</given-names></name><name name-style="western"><surname>Bourdon</surname><given-names>C</given-names></name><name name-style="western"><surname>Paiero</surname><given-names>SM</given-names></name><name name-style="western"><surname>Marshall</surname><given-names>SA</given-names></name></person-group> (<year>2012</year>) <article-title>New species and distributional records of <tp:taxon-name><tp:taxon-name-part taxon-name-part-type="subfamily">Aleocharinae</tp:taxon-name-part></tp:taxon-name> (<tp:taxon-name><tp:taxon-name-part taxon-name-part-type="order">Coleoptera</tp:taxon-name-part></tp:taxon-name>, <tp:taxon-name><tp:taxon-name-part taxon-name-part-type="family">Staphylinidae</tp:taxon-name-part></tp:taxon-name>) from Ontario, Canada, with a checklist of recorded species.</article-title> <source>ZooKeys</source> <volume>186</volume>: <fpage>119</fpage>–<lpage>206</lpage>. doi: <ext-link xlink:type="simple" ext-link-type="doi" xlink:href="10.3897/zookeys.186.2947">10.3897/zookeys.186.2947</ext-link></mixed-citation></ref><ref id="B38"><mixed-citation xmlns:xlink="http://www.w3.org/1999/xlink" xlink:type="simple">
          <person-group><name name-style="western"><surname>Webster</surname><given-names>RP</given-names></name><name name-style="western"><surname>Klimaszewski</surname><given-names>J</given-names></name><name name-style="western"><surname>Bourdon</surname><given-names>C</given-names></name><name name-style="western"><surname>Sweeney</surname><given-names>JD</given-names></name><name name-style="western"><surname>Hughes</surname><given-names>CC</given-names></name><name name-style="western"><surname>Labrecque</surname><given-names>M</given-names></name></person-group> (<year>2016</year>) <article-title>Further contributions to the <tp:taxon-name><tp:taxon-name-part taxon-name-part-type="subfamily">Aleocharinae</tp:taxon-name-part></tp:taxon-name> (<tp:taxon-name><tp:taxon-name-part taxon-name-part-type="order">Coleoptera</tp:taxon-name-part></tp:taxon-name>, <tp:taxon-name><tp:taxon-name-part taxon-name-part-type="family">Staphylinidae</tp:taxon-name-part></tp:taxon-name>) fauna of New Brunswick and Canada including descriptions of 27 new species.</article-title> <source>ZooKeys</source> <volume>573</volume>: <fpage>85</fpage>–<lpage>216</lpage>. doi: <ext-link xlink:type="simple" ext-link-type="doi" xlink:href="10.3897/zookeys.573.7016">10.3897/zookeys.573.7016</ext-link></mixed-citation></ref></ref-list></tp:taxon-treatment>
