# Supplementary material for: Two new species and new provincial records of aleocharine rove beetles from Newfoundland and Labrador, Canada (Coleoptera, Staphylinidae, Aleocharinae)
Source: Zookeys. 2016 May 26;(593):49–89. doi: 10.3897/zookeys.593.8412 (PMC4926630; doi:10.3897/zookeys.593.8412)
Supplement: XML Treatment for Atheta (Thinobaena) pseudovestita [file zookeys.593.8412-treatment10.xml]

<!DOCTYPE tp:taxon-treatment
  PUBLIC "-//TaxonX//DTD Taxonomic Treatment Publishing DTD v0 20100105//EN" "tax-treatment-NSO.dtd">
<tp:taxon-treatment xmlns:tp="http://www.plazi.org/taxpub"><tp:treatment-meta><kwd-group><label>Taxon classification</label><kwd><named-content content-type="kingdom">Animalia</named-content></kwd><kwd><named-content content-type="order">Coleoptera</named-content></kwd><kwd><named-content content-type="family">Staphylinidae</named-content></kwd></kwd-group><mixed-citation publication-type="journal"><person-group><name><surname>Klimaszewski</surname><given-names>Jan</given-names></name><name><surname>Langor</surname><given-names>David W.</given-names></name><name><surname>Bourdon</surname><given-names>Caroline</given-names></name><name><surname>Gilbert</surname><given-names>Amélie</given-names></name><name><surname>Labrecque</surname><given-names>Myriam</given-names></name></person-group><article-title>Two new species and new provincial records of aleocharine rove beetles from Newfoundland and Labrador, Canada (<tp:taxon-name><tp:taxon-name-part taxon-name-part-type="order">Coleoptera</tp:taxon-name-part></tp:taxon-name>, <tp:taxon-name><tp:taxon-name-part taxon-name-part-type="family">Staphylinidae</tp:taxon-name-part></tp:taxon-name>, <tp:taxon-name><tp:taxon-name-part taxon-name-part-type="subfamily">Aleocharinae</tp:taxon-name-part></tp:taxon-name>)</article-title><source>Zookeys</source><day>26</day><month>5</month><year>2016</year><volume>2016</volume><issue>593</issue><fpage>49</fpage><lpage>89</lpage><pub-id pub-id-type="doi">10.3897/zookeys.593.8412</pub-id></mixed-citation></tp:treatment-meta><tp:nomenclature><tp:taxon-name>
              <tp:taxon-name-part taxon-name-part-type="genus">Atheta</tp:taxon-name-part> (<tp:taxon-name-part taxon-name-part-type="subgenus">Thinobaena</tp:taxon-name-part>) <tp:taxon-name-part taxon-name-part-type="species">pseudovestita</tp:taxon-name-part><object-id xmlns:xlink="http://www.w3.org/1999/xlink" content-type="zoobank" xlink:type="simple">http://zoobank.org/26039838-24D6-4BA9-A030-4533193F7EA0</object-id></tp:taxon-name><tp:taxon-authority>Klimaszewski &amp; Langor</tp:taxon-authority><tp:taxon-status xmlns:xlink="http://www.w3.org/1999/xlink" xlink:type="simple">sp. n.</tp:taxon-status><xref ref-type="fig" rid="F10">Figs 69–76</xref></tp:nomenclature><tp:treatment-sec sec-type="Holotype"><title>Holotype</title><p>(female). <bold>Canada, Newfoundland</bold>, St. Teresa, <named-content xmlns:xlink="http://www.w3.org/1999/xlink" content-type="dwc:verbatimCoordinates" xlink:type="simple"><named-content content-type="geo-json" specific-use="{&#34;type&#34;:&#34;Point&#34;,&#34;coordinates&#34;:[-58.6201,48.3976]}" xlink:type="simple">48.3976°N, 58.6201°W</named-content></named-content>, 2 m altitude, 26-VI-2011, under detritus upper beach, D. Langor &amp; G. Pohl (<abbrev xmlns:xlink="http://www.w3.org/1999/xlink" content-type="institution" xlink:title="Natural Resources Canada, Canadian Forest Service, Laurentian Forestry Centre, R. Martineau Insectarium, Quebec City, Quebec, Canada" xlink:type="simple">LFC</abbrev>).</p></tp:treatment-sec><tp:treatment-sec sec-type="Paratypes"><title>Paratypes.</title><p>
              <bold>Canada, Newfoundland</bold>: Cape Broyle, <named-content xmlns:xlink="http://www.w3.org/1999/xlink" content-type="dwc:verbatimCoordinates" xlink:type="simple"><named-content content-type="geo-json" specific-use="{&#34;type&#34;:&#34;Point&#34;,&#34;coordinates&#34;:[-52.9525,47.0954]}" xlink:type="simple">47.0954°N, 52.9525°W</named-content></named-content>, 2 m altitude, 23-VI-2011, in vegetation and gravel on river bank, D. Langor &amp; G. Pohl (<abbrev xmlns:xlink="http://www.w3.org/1999/xlink" content-type="institution" xlink:title="Memorial University of Newfoundland, St. John’s, Newfoundland and Labrador on long-term loan to D. Langor, Edmonton, Alberta" xlink:type="simple">MUN</abbrev>) 1 female; Cheeseman Provincial Park, <named-content xmlns:xlink="http://www.w3.org/1999/xlink" content-type="dwc:verbatimCoordinates" xlink:type="simple"><named-content content-type="geo-json" specific-use="{&#34;type&#34;:&#34;Point&#34;,&#34;coordinates&#34;:[-59.271,47.625]}" xlink:type="simple">47.625°N, 59.271°W</named-content></named-content>, 4 m altitude, 23-VI-2011, under beach detritus, D. Langor &amp; G. Pohl (<abbrev xmlns:xlink="http://www.w3.org/1999/xlink" content-type="institution" xlink:title="Memorial University of Newfoundland, St. John’s, Newfoundland and Labrador on long-term loan to D. Langor, Edmonton, Alberta" xlink:type="simple">MUN</abbrev>) 1 female; Same data as before except: <named-content xmlns:xlink="http://www.w3.org/1999/xlink" content-type="dwc:verbatimCoordinates" xlink:type="simple"><named-content content-type="geo-json" specific-use="{&#34;type&#34;:&#34;Point&#34;,&#34;coordinates&#34;:[-59.255,47.633]}" xlink:type="simple">47.633°N, 59.255°W</named-content></named-content>, 27-VII-2011, treading marsh shore (<abbrev xmlns:xlink="http://www.w3.org/1999/xlink" content-type="institution" xlink:title="Natural Resources Canada, Canadian Forest Service, Laurentian Forestry Centre, R. Martineau Insectarium, Quebec City, Quebec, Canada" xlink:type="simple">LFC</abbrev>) 1 male; same data as before except: 2 m altitude, in detritus along seashore (<abbrev xmlns:xlink="http://www.w3.org/1999/xlink" content-type="institution" xlink:title="Natural Resources Canada, Canadian Forest Service, Laurentian Forestry Centre, R. Martineau Insectarium, Quebec City, Quebec, Canada" xlink:type="simple">LFC</abbrev>, <abbrev xmlns:xlink="http://www.w3.org/1999/xlink" content-type="institution" xlink:title="Memorial University of Newfoundland, St. John’s, Newfoundland and Labrador on long-term loan to D. Langor, Edmonton, Alberta" xlink:type="simple">MUN</abbrev>) 2 males; Searston, <named-content xmlns:xlink="http://www.w3.org/1999/xlink" content-type="dwc:verbatimCoordinates" xlink:type="simple"><named-content content-type="geo-json" specific-use="{&#34;type&#34;:&#34;Point&#34;,&#34;coordinates&#34;:[-59.329,47.828]}" xlink:type="simple">47.828°N, 59.329°W</named-content></named-content>, 7 m altitude, 23-VI-2011, under seaweed on sandy beach, D. Langor &amp; G. Pohl (<abbrev xmlns:xlink="http://www.w3.org/1999/xlink" content-type="institution" xlink:title="Memorial University of Newfoundland, St. John’s, Newfoundland and Labrador on long-term loan to D. Langor, Edmonton, Alberta" xlink:type="simple">MUN</abbrev>) 1 male; Stephenville Crossing, <named-content xmlns:xlink="http://www.w3.org/1999/xlink" content-type="dwc:verbatimCoordinates" xlink:type="simple"><named-content content-type="geo-json" specific-use="{&#34;type&#34;:&#34;Point&#34;,&#34;coordinates&#34;:[-58.454,48.513]}" xlink:type="simple">48.513°N, 58.454°W</named-content></named-content>, 3 m, 22-VI-2011, D. Langor &amp; G. Pohl (<abbrev xmlns:xlink="http://www.w3.org/1999/xlink" content-type="institution" xlink:title="Natural Resources Canada, Canadian Forest Service, Laurentian Forestry Centre, R. Martineau Insectarium, Quebec City, Quebec, Canada" xlink:type="simple">LFC</abbrev>, <abbrev xmlns:xlink="http://www.w3.org/1999/xlink" content-type="institution" xlink:title="Memorial University of Newfoundland, St. John’s, Newfoundland and Labrador on long-term loan to D. Langor, Edmonton, Alberta" xlink:type="simple">MUN</abbrev>) 2 males, 2 females.</p></tp:treatment-sec><tp:treatment-sec sec-type="etymology"><title>Etymology.</title><p>
              <italic><tp:taxon-name><tp:taxon-name-part taxon-name-part-type="genus">Pseudovestita</tp:taxon-name-part></tp:taxon-name></italic> is a Latin adjective derived from the specific name of a very similar, adventive Palaearctic species occurring in Newfoundland – <italic><tp:taxon-name><tp:taxon-name-part taxon-name-part-type="genus">Atheta</tp:taxon-name-part> <tp:taxon-name-part taxon-name-part-type="species">vestita</tp:taxon-name-part></tp:taxon-name></italic> (Gravenhorst) and the prefix <italic>pseudo</italic> meaning false.</p><!--PageBreak--></tp:treatment-sec><tp:treatment-sec sec-type="diagnosis"><title>Diagnosis.</title><p>Body length 3.5–3.9 mm; body moderately narrow (Fig. <xref ref-type="fig" rid="F10">69</xref>); head, antennal articles III-XI, pronotum, base of elytra, and abdomen dark brown, but legs and posterior part of elytra paler, yellowish to rust-brown; integument moderately glossy (more so than in <italic><tp:taxon-name><tp:taxon-name-part taxon-name-part-type="genus">Atheta</tp:taxon-name-part> <tp:taxon-name-part taxon-name-part-type="species">vestita</tp:taxon-name-part></tp:taxon-name></italic>), sparsely punctate and pubescent, pubescence short and adhering to the body, with dense meshed microsculpture, denser on forebody, sculpticells hexagonal; head round, about as wide and as long as pronotum, with eyes shorter than postocular area; antennae with articles I-V elongate and VI-X subquadrate to slightly transverse (Fig. <xref ref-type="fig" rid="F10">69</xref>); pronotum margined laterally, trapezoidal in form in dorsal view, narrowest at base, widening apically to about apical third and then abruptly narrowed apically, slightly transverse, much narrower at base than elytra; elytra flattened, slightly longer than pronotum; abdomen broad, slightly swollen medially. MALE. Median lobe of aedeagus with narrowly oval bulbus streamlined with tubus in dorsal view (Fig. <xref ref-type="fig" rid="F10">71</xref>); in lateral view tubus arcuate ventrally and with broadly triangular apex (Fig. <xref ref-type="fig" rid="F10">70</xref>); internal sac structures not pronounced (Figs <xref ref-type="fig" rid="F10">70</xref>, <xref ref-type="fig" rid="F10">71</xref>); tergite VIII truncate apically and without teeth (Fig. <xref ref-type="fig" rid="F10">72</xref>); sternite VIII elongate, broadly rounded apically (Fig. <xref ref-type="fig" rid="F10">73</xref>). FEMALE. Tergite VIII broadly rounded apically (Fig. <xref ref-type="fig" rid="F10">74</xref>); sternite VIII truncate apically and slightly emarginated medially (Fig. <xref ref-type="fig" rid="F10">75</xref>); spermatheca with short capsule bearing wide and relatively deep apical invagination, stem sinuate, bent subapically and sinuate at apex (Fig. <xref ref-type="fig" rid="F10">76</xref>).</p><fig id="F10" position="float" orientation="portrait"><label>Figures 69–76.</label><caption><p>
          <tp:taxon-name><tp:taxon-name-part taxon-name-part-type="genus">Atheta</tp:taxon-name-part> (<tp:taxon-name-part taxon-name-part-type="subgenus">Thinobaena</tp:taxon-name-part>) <tp:taxon-name-part taxon-name-part-type="species">pseudovestita</tp:taxon-name-part></tp:taxon-name> Klimaszewski &amp; Langor, sp. n.: <bold>69</bold> habitus in dorsal view <bold>70</bold> median lobe of aedeagus in lateral view <bold>71</bold> median lobe of aedeagus in dorsal view <bold>72</bold> male tergite VIII <bold>73</bold> male sternite VIII <bold>74</bold> female tergite VIII <bold>75</bold> female sternite VIII <bold>76</bold> spermatheca. Scale bar of habitus = 1 mm; remaining scale bars = 0.2 mm.</p></caption><graphic xmlns:xlink="http://www.w3.org/1999/xlink" xlink:href="zookeys-593-049-g010.jpg" position="float" orientation="portrait" xlink:type="simple" id="oo_90046.jpg"/></fig></tp:treatment-sec><tp:treatment-sec sec-type="distribution"><title>Distribution.</title><p>Known only from Newfoundland, Canada.</p></tp:treatment-sec><tp:treatment-sec sec-type="Bionomics"><title>Bionomics.</title><p>This species was found in Newfoundland under detritus along seashore, under seaweed on sandy beaches, in vegetation and gravel on riverbanks, and on the edge of a marsh very close to a shoreline. Adults were collected in June.</p></tp:treatment-sec><tp:treatment-sec sec-type="comments"><title>Comments.</title><p>This species is very similar externally to a Palaearctic adventive species found in <abbrev xmlns:xlink="http://www.w3.org/1999/xlink" xlink:title="New Brunswick" xlink:type="simple">NB</abbrev>, <abbrev xmlns:xlink="http://www.w3.org/1999/xlink" xlink:title="Nova Scotia" xlink:type="simple">NS</abbrev> and <abbrev xmlns:xlink="http://www.w3.org/1999/xlink" xlink:title="Newfoundland" xlink:type="simple">NF</abbrev>. Both species may be mixed up in collections. <italic><tp:taxon-name><tp:taxon-name-part taxon-name-part-type="genus">Atheta</tp:taxon-name-part> <tp:taxon-name-part taxon-name-part-type="species">pseudovesita</tp:taxon-name-part></tp:taxon-name></italic> may be distinguished from <italic><tp:taxon-name><tp:taxon-name-part taxon-name-part-type="genus">Atheta</tp:taxon-name-part> <tp:taxon-name-part taxon-name-part-type="species">vestita</tp:taxon-name-part></tp:taxon-name></italic> by the following combination of characters: body distinctly more glossy, colouration darker and predominantly dark brown (light brown in <italic><tp:taxon-name><tp:taxon-name-part taxon-name-part-type="genus">Atheta</tp:taxon-name-part> <tp:taxon-name-part taxon-name-part-type="species">vestita</tp:taxon-name-part></tp:taxon-name></italic>), pubescence on forebody sparser and punctation more distinct, tergites and sternites VIII similar in both species, median lobe of aedeagus narrowly elongate apically in <italic><tp:taxon-name><tp:taxon-name-part taxon-name-part-type="genus">Atheta</tp:taxon-name-part> <tp:taxon-name-part taxon-name-part-type="species">vestita</tp:taxon-name-part></tp:taxon-name></italic> (Fig. 304b in <xref ref-type="bibr" rid="B22">Klimaszewski et al. 2011</xref>) and broadly triangular in <italic><tp:taxon-name><tp:taxon-name-part taxon-name-part-type="genus">Atheta</tp:taxon-name-part> <tp:taxon-name-part taxon-name-part-type="species">pseudovestita</tp:taxon-name-part></tp:taxon-name></italic> (Fig. <xref ref-type="fig" rid="F9">62</xref>); spermatheca of a completely different form, with stem bent and subparallel at 2/3 of its length and with slightly twisted subapical section (Fig. <xref ref-type="fig" rid="F9">68</xref>), while spermatheca is S-shaped in <italic><tp:taxon-name><tp:taxon-name-part taxon-name-part-type="genus">Atheta</tp:taxon-name-part> <tp:taxon-name-part taxon-name-part-type="species">vestita</tp:taxon-name-part></tp:taxon-name></italic> (Fig. 304c in <xref ref-type="bibr" rid="B22">Klimaszewski et al. 2011</xref>). Apparently the two species represent sibling species. For distribution, description and illustrations of <italic><tp:taxon-name><tp:taxon-name-part taxon-name-part-type="genus">Atheta</tp:taxon-name-part> <tp:taxon-name-part taxon-name-part-type="species">vestita</tp:taxon-name-part></tp:taxon-name></italic>, see <xref ref-type="bibr" rid="B21">Klimaszewski et al. 2007</xref>, <xref ref-type="bibr" rid="B22">2011</xref>.</p></tp:treatment-sec><tp:treatment-sec><!--Section generated to contain objects referenced in tp:taxon-treatment.--><fig id="F9" position="float" orientation="portrait"><label>Figures 61–68.</label><caption><p>
          <tp:taxon-name><tp:taxon-name-part taxon-name-part-type="genus">Atheta</tp:taxon-name-part> (<tp:taxon-name-part taxon-name-part-type="subgenus">Pseudota</tp:taxon-name-part>) <tp:taxon-name-part taxon-name-part-type="species">pseudoklagesi</tp:taxon-name-part></tp:taxon-name> Klimaszewski &amp; Webster: <bold>61</bold> habitus in dorsal view <bold>62</bold> median lobe of aedeagus in lateral view <bold>63</bold> median lobe of aedeagus in dorsal view <bold>64</bold> male tergite VIII <bold>65</bold> male sternite VIII <bold>66</bold> female tergite VIII <bold>67</bold> female sternite VIII <bold>68</bold> spermatheca. Scale bar of habitus = 1 mm; remaining scale bars = 0.2 mm.</p></caption><graphic xmlns:xlink="http://www.w3.org/1999/xlink" xlink:href="zookeys-593-049-g009.jpg" position="float" orientation="portrait" xlink:type="simple" id="oo_90045.jpg"/></fig></tp:treatment-sec><ref-list><ref id="B22"><mixed-citation xmlns:xlink="http://www.w3.org/1999/xlink" xlink:type="simple">
          <person-group><name name-style="western"><surname>Klimaszewski</surname><given-names>J</given-names></name><name name-style="western"><surname>Langor</surname><given-names>D</given-names></name><name name-style="western"><surname>Pelletier</surname><given-names>G</given-names></name><name name-style="western"><surname>Bourdon</surname><given-names>C</given-names></name><name name-style="western"><surname>Perdereau</surname><given-names>L</given-names></name></person-group> (<year>2011</year>) <source>Aleocharine beetles (<tp:taxon-name><tp:taxon-name-part taxon-name-part-type="order">Coleoptera</tp:taxon-name-part></tp:taxon-name>, <tp:taxon-name><tp:taxon-name-part taxon-name-part-type="family">Staphylinidae</tp:taxon-name-part></tp:taxon-name>) of the province of Newfoundland and Labrador, Canada.</source> <publisher-name>Pensoft Publishers</publisher-name>, <publisher-loc>Sofia-Moscow</publisher-loc>, <size units="page">313 pp</size>.</mixed-citation></ref><ref id="B21"><mixed-citation xmlns:xlink="http://www.w3.org/1999/xlink" xlink:type="simple">
          <person-group><name name-style="western"><surname>Klimaszewski</surname><given-names>J</given-names></name><name name-style="western"><surname>Assing</surname><given-names>V</given-names></name><name name-style="western"><surname>Majka</surname><given-names>CG</given-names></name><name name-style="western"><surname>Pelletier</surname><given-names>G</given-names></name><name name-style="western"><surname>Webster</surname><given-names>RP</given-names></name><name name-style="western"><surname>Langor</surname><given-names>D</given-names></name></person-group> (<year>2007</year>) <article-title>Records of adventive aleocharine beetles (<tp:taxon-name><tp:taxon-name-part taxon-name-part-type="order">Coleoptera</tp:taxon-name-part></tp:taxon-name>: <tp:taxon-name><tp:taxon-name-part taxon-name-part-type="family">Staphylinidae</tp:taxon-name-part></tp:taxon-name>: <tp:taxon-name><tp:taxon-name-part taxon-name-part-type="subfamily">Aleocharinae</tp:taxon-name-part></tp:taxon-name>) found in Canada.</article-title> <source>The Canadian Entomologist</source> <volume>139</volume>: <fpage>54</fpage>–<lpage>79</lpage>. doi: <ext-link xlink:type="simple" ext-link-type="doi" xlink:href="10.4039/n05-105">10.4039/n05-105</ext-link></mixed-citation></ref></ref-list></tp:taxon-treatment>
