# Supplementary material for: Two new species and new provincial records of aleocharine rove beetles from Newfoundland and Labrador, Canada (Coleoptera, Staphylinidae, Aleocharinae)
Source: Zookeys. 2016 May 26;(593):49–89. doi: 10.3897/zookeys.593.8412 (PMC4926630; doi:10.3897/zookeys.593.8412)
Supplement: XML Treatment for Callicerus rigidicornis [file zookeys.593.8412-treatment11.xml]

<!DOCTYPE tp:taxon-treatment
  PUBLIC "-//TaxonX//DTD Taxonomic Treatment Publishing DTD v0 20100105//EN" "tax-treatment-NSO.dtd">
<tp:taxon-treatment xmlns:tp="http://www.plazi.org/taxpub"><tp:treatment-meta><kwd-group><label>Taxon classification</label><kwd><named-content content-type="kingdom">Animalia</named-content></kwd><kwd><named-content content-type="order">Coleoptera</named-content></kwd><kwd><named-content content-type="family">Staphylinidae</named-content></kwd></kwd-group><mixed-citation publication-type="journal"><person-group><name><surname>Klimaszewski</surname><given-names>Jan</given-names></name><name><surname>Langor</surname><given-names>David W.</given-names></name><name><surname>Bourdon</surname><given-names>Caroline</given-names></name><name><surname>Gilbert</surname><given-names>Amélie</given-names></name><name><surname>Labrecque</surname><given-names>Myriam</given-names></name></person-group><article-title>Two new species and new provincial records of aleocharine rove beetles from Newfoundland and Labrador, Canada (<tp:taxon-name><tp:taxon-name-part taxon-name-part-type="order">Coleoptera</tp:taxon-name-part></tp:taxon-name>, <tp:taxon-name><tp:taxon-name-part taxon-name-part-type="family">Staphylinidae</tp:taxon-name-part></tp:taxon-name>, <tp:taxon-name><tp:taxon-name-part taxon-name-part-type="subfamily">Aleocharinae</tp:taxon-name-part></tp:taxon-name>)</article-title><source>Zookeys</source><day>26</day><month>5</month><year>2016</year><volume>2016</volume><issue>593</issue><fpage>49</fpage><lpage>89</lpage><pub-id pub-id-type="doi">10.3897/zookeys.593.8412</pub-id></mixed-citation></tp:treatment-meta><tp:nomenclature><tp:taxon-name>
              <tp:taxon-name-part taxon-name-part-type="genus">Callicerus</tp:taxon-name-part>
              <tp:taxon-name-part taxon-name-part-type="species">rigidicornis</tp:taxon-name-part>
            </tp:taxon-name><tp:taxon-authority>(Erichson)</tp:taxon-authority><xref ref-type="fig" rid="F11">Figs 77–83</xref><!--PageBreak--><tp:nomenclature-citation-list><tp:nomenclature-citation><tp:taxon-name>
                  <tp:taxon-name-part taxon-name-part-type="genus">Homalota</tp:taxon-name-part> <tp:taxon-name-part taxon-name-part-type="species">rigidicornis</tp:taxon-name-part></tp:taxon-name><comment><xref ref-type="bibr" rid="B14">Erichson 1839</xref>: 82. As <tp:taxon-name><tp:taxon-name-part taxon-name-part-type="genus">Callicerus</tp:taxon-name-part></tp:taxon-name>: <xref ref-type="bibr" rid="B3">Assing 2001</xref>: 286; <xref ref-type="bibr" rid="B9">Brunke et al. 2012</xref>: 175. </comment></tp:nomenclature-citation></tp:nomenclature-citation-list></tp:nomenclature><tp:treatment-sec sec-type="diagnosis"><title>Diagnosis.</title><p>There are two adventive species of <italic><tp:taxon-name><tp:taxon-name-part taxon-name-part-type="genus">Callicerus</tp:taxon-name-part></tp:taxon-name></italic> reported from Canada (<xref ref-type="bibr" rid="B9">Brunke et al. 2012</xref>). Males of <italic><tp:taxon-name><tp:taxon-name-part taxon-name-part-type="genus">Callicerus</tp:taxon-name-part> <tp:taxon-name-part taxon-name-part-type="species">rigidicornis</tp:taxon-name-part></tp:taxon-name></italic> do not have their antennomere X conspicuously <!--PageBreak-->elongate (Fig. <xref ref-type="fig" rid="F11">77</xref>) as in <italic><tp:taxon-name><tp:taxon-name-part taxon-name-part-type="genus">Callicerus</tp:taxon-name-part> <tp:taxon-name-part taxon-name-part-type="species">obscurus</tp:taxon-name-part></tp:taxon-name></italic> (for illustration, see <xref ref-type="bibr" rid="B9">Brunke et al. 2012</xref>). <italic><tp:taxon-name><tp:taxon-name-part taxon-name-part-type="genus">Callicerus</tp:taxon-name-part> <tp:taxon-name-part taxon-name-part-type="species">rigidicornis</tp:taxon-name-part></tp:taxon-name></italic> may be distinguished externally from <italic><tp:taxon-name><tp:taxon-name-part taxon-name-part-type="genus">Callicerus</tp:taxon-name-part> <tp:taxon-name-part taxon-name-part-type="species">obscurus</tp:taxon-name-part></tp:taxon-name></italic> by the more transverse pronotum (Fig. <xref ref-type="fig" rid="F11">77</xref>), larger body (length 3.5–5.0 mm), and by body colouration with <!--PageBreak-->lighter basal half of abdomen (entirely dark brown in <italic><tp:taxon-name><tp:taxon-name-part taxon-name-part-type="genus">Callicerus</tp:taxon-name-part> <tp:taxon-name-part taxon-name-part-type="species">obscurus</tp:taxon-name-part></tp:taxon-name></italic>). The habitus and genital structures of <italic><tp:taxon-name><tp:taxon-name-part taxon-name-part-type="genus">Callicerus</tp:taxon-name-part> <tp:taxon-name-part taxon-name-part-type="species">rigidicornis</tp:taxon-name-part></tp:taxon-name></italic> are illustrated in Figs <xref ref-type="fig" rid="F11">77–83</xref>. For details of European <italic><tp:taxon-name><tp:taxon-name-part taxon-name-part-type="genus">Callicerus</tp:taxon-name-part></tp:taxon-name></italic> species, see <xref ref-type="bibr" rid="B3">Assing (2001)</xref>.</p><fig id="F11" position="float" orientation="portrait"><label>Figures 77–83.</label><caption><p>
          <italic><tp:taxon-name><tp:taxon-name-part taxon-name-part-type="genus">Callicerus</tp:taxon-name-part> <tp:taxon-name-part taxon-name-part-type="species">rigidicornis</tp:taxon-name-part></tp:taxon-name></italic> (Erichson): <bold>77</bold> habitus in dorsal view <bold>78</bold> median lobe of aedeagus in lateral view <bold>79</bold> male tergite VIII <bold>80</bold> male sternite VIII <bold>81</bold> female tergite VIII <bold>82</bold> female sternite VIII <bold>83</bold> spermatheca. Scale bar of habitus = 1 mm; remaining scale bars = 0.2 mm.</p></caption><graphic xmlns:xlink="http://www.w3.org/1999/xlink" xlink:href="zookeys-593-049-g011.jpg" position="float" orientation="portrait" xlink:type="simple" id="oo_90047.jpg"/></fig></tp:treatment-sec><tp:treatment-sec sec-type="distribution"><title>Distribution.</title><table-wrap id="T11" position="float" orientation="portrait"><table id="TID0EGIDI" rules="all"><tbody><tr><td rowspan="1" colspan="1">Origin</td><td rowspan="1" colspan="1">Palaearctic, adventive in Canada</td></tr><tr><td rowspan="1" colspan="1">Distribution</td><td rowspan="1" colspan="1">Canada: <bold>NL</bold>, <abbrev xmlns:xlink="http://www.w3.org/1999/xlink" xlink:title="Ontario" xlink:type="simple">ON</abbrev>.</td></tr><tr><td rowspan="1" colspan="1">New records</td><td rowspan="1" colspan="1">New provincial record; NEWFOUNDLAND: St. John’s, <named-content xmlns:xlink="http://www.w3.org/1999/xlink" content-type="dwc:verbatimCoordinates" xlink:type="simple"><named-content content-type="geo-json" specific-use="{&#34;type&#34;:&#34;Point&#34;,&#34;coordinates&#34;:[-52.785,47.52]}" xlink:type="simple">47.52°N, 52.785°W</named-content></named-content>, Int. Crop 2007/Plot 1, #187, 2007, Peggy Dixon (<abbrev xmlns:xlink="http://www.w3.org/1999/xlink" content-type="institution" xlink:title="Memorial University of Newfoundland, St. John’s, Newfoundland and Labrador on long-term loan to D. Langor, Edmonton, Alberta" xlink:type="simple">MUN</abbrev>), 1 female; Int. Crop 2007/Plot 5, #182, 2007, (<abbrev xmlns:xlink="http://www.w3.org/1999/xlink" content-type="institution" xlink:title="Memorial University of Newfoundland, St. John’s, Newfoundland and Labrador on long-term loan to D. Langor, Edmonton, Alberta" xlink:type="simple">MUN</abbrev>), 1 female.</td></tr><tr><td rowspan="1" colspan="1">References</td><td rowspan="1" colspan="1">
                      <xref ref-type="bibr" rid="B14">Erichson 1839</xref>, <xref ref-type="bibr" rid="B3">Assing 2001</xref>, <xref ref-type="bibr" rid="B9">Brunke et al. 2012</xref></td></tr></tbody></table></table-wrap></tp:treatment-sec><tp:treatment-sec sec-type="Bionomics"><title>Bionomics.</title><p>The Newfoundland females were captured using pitfall traps in agricultural fields in 2007. In Ontario, specimens were collected in agricultural hedgerows using pitfall traps in 2009 and 2010 (<xref ref-type="bibr" rid="B9">Brunke et al. 2012</xref>). Adults were collected in May and June.</p></tp:treatment-sec><tp:treatment-sec sec-type="comments"><title>Comments.</title><p>
              <italic><tp:taxon-name><tp:taxon-name-part taxon-name-part-type="genus">Callicerus</tp:taxon-name-part> <tp:taxon-name-part taxon-name-part-type="species">rigidicornis</tp:taxon-name-part></tp:taxon-name></italic> was recorded from North America as an adventive species for the first time based on Ontario specimens collected in agricultural hedgerows (<xref ref-type="bibr" rid="B9">Brunke et al. 2012</xref>). The NL record may suggest a broader distribution of this adventive species in Canada, but it is unknown whether these records represent separate introduction events. For information on natural history of this species in Europe, see <xref ref-type="bibr" rid="B3">Assing (2001)</xref>.</p></tp:treatment-sec><ref-list><ref id="B14"><mixed-citation xmlns:xlink="http://www.w3.org/1999/xlink" xlink:type="simple">
          <person-group><name name-style="western"><surname>Erichson</surname><given-names>WF</given-names></name></person-group> (<year>1839</year>) <source>Erster Brand. Genera et species Staphylinorum insectorum coleopterorum familiae</source>. <publisher-name>FH Morin</publisher-name>, <publisher-loc>Berlin</publisher-loc>, <fpage>1</fpage>–<lpage>400</lpage>.</mixed-citation></ref><ref id="B3"><mixed-citation xmlns:xlink="http://www.w3.org/1999/xlink" xlink:type="simple">
          <person-group><name name-style="western"><surname>Assing</surname><given-names>V</given-names></name></person-group> (<year>2001</year>) <article-title>A revision of <italic><tp:taxon-name><tp:taxon-name-part taxon-name-part-type="genus">Callicerus</tp:taxon-name-part></tp:taxon-name></italic> Gravenhorst 1802, <italic><tp:taxon-name><tp:taxon-name-part taxon-name-part-type="genus">Pseudodemiris</tp:taxon-name-part></tp:taxon-name></italic> Machula 1935, and <italic><tp:taxon-name><tp:taxon-name-part taxon-name-part-type="genus">Sapocallus</tp:taxon-name-part></tp:taxon-name></italic> Sharp 1888.</article-title> <source>Beiträge zur entomologie</source> <volume>51</volume>: <fpage>247</fpage>–<lpage>333</lpage>.</mixed-citation></ref><ref id="B9"><mixed-citation xmlns:xlink="http://www.w3.org/1999/xlink" xlink:type="simple">
          <person-group><name name-style="western"><surname>Brunke</surname><given-names>AJ</given-names></name><name name-style="western"><surname>Klimaszewski</surname><given-names>J</given-names></name><name name-style="western"><surname>Dorval</surname><given-names>JA</given-names></name><name name-style="western"><surname>Bourdon</surname><given-names>C</given-names></name><name name-style="western"><surname>Paiero</surname><given-names>SM</given-names></name><name name-style="western"><surname>Marshall</surname><given-names>SA</given-names></name></person-group> (<year>2012</year>) <article-title>New species and distributional records of <tp:taxon-name><tp:taxon-name-part taxon-name-part-type="subfamily">Aleocharinae</tp:taxon-name-part></tp:taxon-name> (<tp:taxon-name><tp:taxon-name-part taxon-name-part-type="order">Coleoptera</tp:taxon-name-part></tp:taxon-name>, <tp:taxon-name><tp:taxon-name-part taxon-name-part-type="family">Staphylinidae</tp:taxon-name-part></tp:taxon-name>) from Ontario, Canada, with a checklist of recorded species.</article-title> <source>ZooKeys</source> <volume>186</volume>: <fpage>119</fpage>–<lpage>206</lpage>. doi: <ext-link xlink:type="simple" ext-link-type="doi" xlink:href="10.3897/zookeys.186.2947">10.3897/zookeys.186.2947</ext-link></mixed-citation></ref></ref-list></tp:taxon-treatment>
