# Supplementary material for: Two new species and new provincial records of aleocharine rove beetles from Newfoundland and Labrador, Canada (Coleoptera, Staphylinidae, Aleocharinae)
Source: Zookeys. 2016 May 26;(593):49–89. doi: 10.3897/zookeys.593.8412 (PMC4926630; doi:10.3897/zookeys.593.8412)
Supplement: XML Treatment for Mocyta luteola [file zookeys.593.8412-treatment12.xml]

<!DOCTYPE tp:taxon-treatment
  PUBLIC "-//TaxonX//DTD Taxonomic Treatment Publishing DTD v0 20100105//EN" "tax-treatment-NSO.dtd">
<tp:taxon-treatment xmlns:tp="http://www.plazi.org/taxpub"><tp:treatment-meta><kwd-group><label>Taxon classification</label><kwd><named-content content-type="kingdom">Animalia</named-content></kwd><kwd><named-content content-type="order">Coleoptera</named-content></kwd><kwd><named-content content-type="family">Staphylinidae</named-content></kwd></kwd-group><mixed-citation publication-type="journal"><person-group><name><surname>Klimaszewski</surname><given-names>Jan</given-names></name><name><surname>Langor</surname><given-names>David W.</given-names></name><name><surname>Bourdon</surname><given-names>Caroline</given-names></name><name><surname>Gilbert</surname><given-names>Amélie</given-names></name><name><surname>Labrecque</surname><given-names>Myriam</given-names></name></person-group><article-title>Two new species and new provincial records of aleocharine rove beetles from Newfoundland and Labrador, Canada (<tp:taxon-name><tp:taxon-name-part taxon-name-part-type="order">Coleoptera</tp:taxon-name-part></tp:taxon-name>, <tp:taxon-name><tp:taxon-name-part taxon-name-part-type="family">Staphylinidae</tp:taxon-name-part></tp:taxon-name>, <tp:taxon-name><tp:taxon-name-part taxon-name-part-type="subfamily">Aleocharinae</tp:taxon-name-part></tp:taxon-name>)</article-title><source>Zookeys</source><day>26</day><month>5</month><year>2016</year><volume>2016</volume><issue>593</issue><fpage>49</fpage><lpage>89</lpage><pub-id pub-id-type="doi">10.3897/zookeys.593.8412</pub-id></mixed-citation></tp:treatment-meta><tp:nomenclature><tp:taxon-name>
              <tp:taxon-name-part taxon-name-part-type="genus">Mocyta</tp:taxon-name-part>
              <tp:taxon-name-part taxon-name-part-type="species">luteola</tp:taxon-name-part>
            </tp:taxon-name><tp:taxon-authority>(Erichson)</tp:taxon-authority><xref ref-type="fig" rid="F12">Figs 84–92</xref><tp:nomenclature-citation-list><tp:nomenclature-citation><tp:taxon-name>
                  <tp:taxon-name-part taxon-name-part-type="genus">Homalota</tp:taxon-name-part> <tp:taxon-name-part taxon-name-part-type="species">luteola</tp:taxon-name-part></tp:taxon-name><comment><xref ref-type="bibr" rid="B14">Erichson 1839</xref>: 114. As <tp:taxon-name><tp:taxon-name-part taxon-name-part-type="genus">Mocyta</tp:taxon-name-part></tp:taxon-name>: <xref ref-type="bibr" rid="B26">Klimaszewski et al. 2015c</xref>: 124. </comment></tp:nomenclature-citation></tp:nomenclature-citation-list></tp:nomenclature><tp:treatment-sec sec-type="diagnosis"><title>Diagnosis.</title><p>This species may be distinguishable from other <italic><tp:taxon-name><tp:taxon-name-part taxon-name-part-type="genus">Mocyta</tp:taxon-name-part></tp:taxon-name></italic> species by its bicoloured body, dark brown head and posterior part of pronotum contrasting with reddish-brown or yellowish-brown pronotum, elytra, base of abdomen and appendages (Fig. <xref ref-type="fig" rid="F12">84</xref>), the strong microsculpture of the forebody, and the shape of the median lobe of the aedeagus (Fig. <xref ref-type="fig" rid="F12">85</xref>). The shape of the spermatheca (Figs <xref ref-type="fig" rid="F12">90–92</xref>) is similar to that of <italic><tp:taxon-name><tp:taxon-name-part taxon-name-part-type="genus">Mocyta</tp:taxon-name-part> <tp:taxon-name-part taxon-name-part-type="species">fungi</tp:taxon-name-part></tp:taxon-name></italic> (Gravenhorst). For a more detailed description, see <xref ref-type="bibr" rid="B26">Klimaszewski et al. (2015c)</xref>.</p><fig id="F12" position="float" orientation="portrait"><label>Figures 84–92.</label><caption><p>
          <italic><tp:taxon-name><tp:taxon-name-part taxon-name-part-type="genus">Mocyta</tp:taxon-name-part> <tp:taxon-name-part taxon-name-part-type="species">luteola</tp:taxon-name-part></tp:taxon-name></italic> (Erichson): <bold>84</bold> habitus in dorsal view <bold>85</bold> median lobe of aedeagus in lateral view <bold>86</bold> male tergite VIII <bold>87</bold> male sternite VIII <bold>88</bold> female tergite VIII <bold>89</bold> female sternite VIII <bold>90–92</bold> spermatheca. Scale bar of habitus = 1 mm; remaining scale bars = 0.2 mm.</p></caption><graphic xmlns:xlink="http://www.w3.org/1999/xlink" xlink:href="zookeys-593-049-g012.jpg" position="float" orientation="portrait" xlink:type="simple" id="oo_90048.jpg"/></fig></tp:treatment-sec><tp:treatment-sec sec-type="distribution"><title>Distribution.</title><table-wrap id="T12" position="float" orientation="portrait"><table id="TID0EZJDI" rules="all"><tbody><tr><td rowspan="1" colspan="1">Origin</td><td rowspan="1" colspan="1">Nearctic</td></tr><tr><td rowspan="1" colspan="1">Distribution</td><td rowspan="1" colspan="1">Canada: <bold>NL</bold>, <abbrev xmlns:xlink="http://www.w3.org/1999/xlink" xlink:title="New Brunswick" xlink:type="simple">NB</abbrev>, <abbrev xmlns:xlink="http://www.w3.org/1999/xlink" xlink:title="Quebec" xlink:type="simple">QC</abbrev>, <abbrev xmlns:xlink="http://www.w3.org/1999/xlink" xlink:title="Ontario" xlink:type="simple">ON</abbrev>. USA: MA, MN, NY</td></tr><tr><td rowspan="1" colspan="1">New records</td><td rowspan="1" colspan="1">New provincial record; NEWFOUNDLAND: LaManche Prov. Pk., <named-content xmlns:xlink="http://www.w3.org/1999/xlink" content-type="dwc:verbatimCoordinates" xlink:type="simple"><named-content content-type="geo-json" specific-use="{&#34;type&#34;:&#34;Point&#34;,&#34;coordinates&#34;:[-52.899,47.165]}" xlink:type="simple">47.165°N, 52.899°W</named-content></named-content>, 1-VIII-2011, conifer forest, pitfall trap, Doug Harrison (<abbrev xmlns:xlink="http://www.w3.org/1999/xlink" content-type="institution" xlink:title="Memorial University of Newfoundland, St. John’s, Newfoundland and Labrador on long-term loan to D. Langor, Edmonton, Alberta" xlink:type="simple">MUN</abbrev>) 1 female.</td></tr><tr><td rowspan="1" colspan="1">References</td><td rowspan="1" colspan="1">
                      <xref ref-type="bibr" rid="B14">Erichson 1839</xref>, <xref ref-type="bibr" rid="B6">Bland 1865</xref>, <xref ref-type="bibr" rid="B7">Blatchley 1910</xref>, <xref ref-type="bibr" rid="B11">Casey 1910</xref>, <xref ref-type="bibr" rid="B31">Moore and Legner 1975</xref>, <xref ref-type="bibr" rid="B26">Klimaszewski et al. 2015c</xref></td></tr></tbody></table></table-wrap></tp:treatment-sec><tp:treatment-sec sec-type="Bionomics"><title>Bionomics.</title><p>In Newfoundland, one female was captured in a pitfall trap in a boreal conifer forest. Most adults from Quebec were collected in yellow birch- and balsam fir-dominated forest using pitfall traps (<xref ref-type="bibr" rid="B21">Klimaszewski et al. 2007</xref>). In New Brunswick, <!--PageBreak-->adults were found: under decaying seaweed on a coastal beach; under driftwood on a riverbank; in grass, moss and leaf litter near water and in alder and cedar swamps and <italic><tp:taxon-name><tp:taxon-name-part taxon-name-part-type="genus">Carex</tp:taxon-name-part></tp:taxon-name></italic> marshes; in <italic><tp:taxon-name><tp:taxon-name-part taxon-name-part-type="genus">Sphagnum</tp:taxon-name-part></tp:taxon-name></italic> moss and leaf litter in a young regenerating mixedwood forest; and in other decaying material in forests. In Ontario, adults were captured in litter around raspberry near a bog, in a <italic><tp:taxon-name><tp:taxon-name-part taxon-name-part-type="genus">Typha</tp:taxon-name-part></tp:taxon-name></italic> marsh, and in a nest of <italic><tp:taxon-name><tp:taxon-name-part taxon-name-part-type="genus">Microtus</tp:taxon-name-part> <tp:taxon-name-part taxon-name-part-type="species">pennsylvanicus</tp:taxon-name-part></tp:taxon-name></italic> (<xref ref-type="bibr" rid="B26">Klimaszewski et al. 2015c</xref>). Adults were active from March to October in Canada. In Minnesota, adults were captured on a lakeshore and in a <italic><tp:taxon-name><tp:taxon-name-part taxon-name-part-type="genus">Microtus</tp:taxon-name-part></tp:taxon-name></italic> nest, and in Indiana were taken by sifting dump vegetable debris from March to November (<xref ref-type="bibr" rid="B7">Blatchley 1910</xref>).</p></tp:treatment-sec><tp:treatment-sec sec-type="comments"><title>Comments.</title><p>This species is probably more widely distributed in Newfoundland than the single record suggests.</p></tp:treatment-sec><ref-list><ref id="B14"><mixed-citation xmlns:xlink="http://www.w3.org/1999/xlink" xlink:type="simple">
          <person-group><name name-style="western"><surname>Erichson</surname><given-names>WF</given-names></name></person-group> (<year>1839</year>) <source>Erster Brand. Genera et species Staphylinorum insectorum coleopterorum familiae</source>. <publisher-name>FH Morin</publisher-name>, <publisher-loc>Berlin</publisher-loc>, <fpage>1</fpage>–<lpage>400</lpage>.</mixed-citation></ref><ref id="B26"><mixed-citation xmlns:xlink="http://www.w3.org/1999/xlink" xlink:type="simple">
          <person-group><name name-style="western"><surname>Klimaszewski</surname><given-names>J</given-names></name><name name-style="western"><surname>Webster</surname><given-names>RP</given-names></name><name name-style="western"><surname>Bourdon</surname><given-names>C</given-names></name><name name-style="western"><surname>Pelletier</surname><given-names>G</given-names></name><name name-style="western"><surname>Godin</surname><given-names>B</given-names></name><name name-style="western"><surname>Langor</surname><given-names>DW</given-names></name></person-group> (<year>2015c</year>) <article-title>Review of Canadian species of the genus <italic><tp:taxon-name><tp:taxon-name-part taxon-name-part-type="genus">Mocyta</tp:taxon-name-part></tp:taxon-name></italic> Mulsant &amp; Rey (<tp:taxon-name><tp:taxon-name-part taxon-name-part-type="order">Coleoptera</tp:taxon-name-part></tp:taxon-name>, <tp:taxon-name><tp:taxon-name-part taxon-name-part-type="family">Staphylinidae</tp:taxon-name-part></tp:taxon-name>, <tp:taxon-name><tp:taxon-name-part taxon-name-part-type="subfamily">Aleocharinae</tp:taxon-name-part></tp:taxon-name>), with the description of a new species and a new synonymy.</article-title> <source>ZooKeys</source> <volume>487</volume>: <fpage>111</fpage>–<lpage>139</lpage>. doi: <ext-link xlink:type="simple" ext-link-type="doi" xlink:href="10.3897/zookeys.487.9151">10.3897/zookeys.487.9151</ext-link></mixed-citation></ref><ref id="B6"><mixed-citation xmlns:xlink="http://www.w3.org/1999/xlink" xlink:type="simple">
          <person-group><name name-style="western"><surname>Bland</surname><given-names>JHB</given-names></name></person-group> (<year>1865</year>) <article-title>Compiled descriptions of North American <tp:taxon-name><tp:taxon-name-part taxon-name-part-type="family">Staphylinidae</tp:taxon-name-part></tp:taxon-name>.</article-title> <source>Proceedings of the Entomological Society of Philadelphia</source> <volume>4</volume>: <fpage>391</fpage>–<lpage>425</lpage>.</mixed-citation></ref><ref id="B7"><mixed-citation xmlns:xlink="http://www.w3.org/1999/xlink" xlink:type="simple">
          <person-group><name name-style="western"><surname>Blatchley</surname><given-names>WS</given-names></name></person-group> (<year>1910</year>) <article-title>The <tp:taxon-name><tp:taxon-name-part taxon-name-part-type="order">Coleoptera</tp:taxon-name-part></tp:taxon-name> or beetles (exclusive of the <tp:taxon-name><tp:taxon-name-part taxon-name-part-type="genus">Rhynchophora</tp:taxon-name-part></tp:taxon-name>) known to occur in Indiana with bibliography and descriptions of new species.</article-title> <source>Indiana Department of Geology and Natural Resources</source> <volume>1</volume>: <fpage>1</fpage>–<lpage>1386</lpage>.</mixed-citation></ref><ref id="B11"><mixed-citation xmlns:xlink="http://www.w3.org/1999/xlink" xlink:type="simple">
          <person-group><name name-style="western"><surname>Casey</surname><given-names>TL</given-names></name></person-group> (<year>1910</year>) <source>New species of the staphylinid tribe <tp:taxon-name><tp:taxon-name-part taxon-name-part-type="tribe">Myrmedoniini</tp:taxon-name-part></tp:taxon-name>. Memoirs on the <tp:taxon-name><tp:taxon-name-part taxon-name-part-type="order">Coleoptera</tp:taxon-name-part></tp:taxon-name> 1.</source> <publisher-name>New Era Printing Co.</publisher-name>, <publisher-loc>Lancaster</publisher-loc>, <size units="page">184 pp</size>.</mixed-citation></ref><ref id="B31"><mixed-citation xmlns:xlink="http://www.w3.org/1999/xlink" xlink:type="simple">
          <person-group><name name-style="western"><surname>Moore</surname><given-names>I</given-names></name><name name-style="western"><surname>Legner</surname><given-names>EF</given-names></name></person-group> (<year>1975</year>) <article-title>A catalogue of the <tp:taxon-name><tp:taxon-name-part taxon-name-part-type="family">Staphylinidae</tp:taxon-name-part></tp:taxon-name> of America north of Mexico (<tp:taxon-name><tp:taxon-name-part taxon-name-part-type="order">Coleoptera</tp:taxon-name-part></tp:taxon-name>).</article-title> <source>University of California, Division of Agricultural Science, Special Publication</source> <volume>3015</volume>: <fpage>1</fpage>–<lpage>514</lpage>.</mixed-citation></ref><ref id="B21"><mixed-citation xmlns:xlink="http://www.w3.org/1999/xlink" xlink:type="simple">
          <person-group><name name-style="western"><surname>Klimaszewski</surname><given-names>J</given-names></name><name name-style="western"><surname>Assing</surname><given-names>V</given-names></name><name name-style="western"><surname>Majka</surname><given-names>CG</given-names></name><name name-style="western"><surname>Pelletier</surname><given-names>G</given-names></name><name name-style="western"><surname>Webster</surname><given-names>RP</given-names></name><name name-style="western"><surname>Langor</surname><given-names>D</given-names></name></person-group> (<year>2007</year>) <article-title>Records of adventive aleocharine beetles (<tp:taxon-name><tp:taxon-name-part taxon-name-part-type="order">Coleoptera</tp:taxon-name-part></tp:taxon-name>: <tp:taxon-name><tp:taxon-name-part taxon-name-part-type="family">Staphylinidae</tp:taxon-name-part></tp:taxon-name>: <tp:taxon-name><tp:taxon-name-part taxon-name-part-type="subfamily">Aleocharinae</tp:taxon-name-part></tp:taxon-name>) found in Canada.</article-title> <source>The Canadian Entomologist</source> <volume>139</volume>: <fpage>54</fpage>–<lpage>79</lpage>. doi: <ext-link xlink:type="simple" ext-link-type="doi" xlink:href="10.4039/n05-105">10.4039/n05-105</ext-link></mixed-citation></ref></ref-list></tp:taxon-treatment>
