# Supplementary material for: Two new species and new provincial records of aleocharine rove beetles from Newfoundland and Labrador, Canada (Coleoptera, Staphylinidae, Aleocharinae)
Source: Zookeys. 2016 May 26;(593):49–89. doi: 10.3897/zookeys.593.8412 (PMC4926630; doi:10.3897/zookeys.593.8412)
Supplement: XML Treatment for Stethusa spuriella [file zookeys.593.8412-treatment14.xml]

<!DOCTYPE tp:taxon-treatment
  PUBLIC "-//TaxonX//DTD Taxonomic Treatment Publishing DTD v0 20100105//EN" "tax-treatment-NSO.dtd">
<tp:taxon-treatment xmlns:tp="http://www.plazi.org/taxpub"><tp:treatment-meta><kwd-group><label>Taxon classification</label><kwd><named-content content-type="kingdom">Animalia</named-content></kwd><kwd><named-content content-type="order">Coleoptera</named-content></kwd><kwd><named-content content-type="family">Staphylinidae</named-content></kwd></kwd-group><mixed-citation publication-type="journal"><person-group><name><surname>Klimaszewski</surname><given-names>Jan</given-names></name><name><surname>Langor</surname><given-names>David W.</given-names></name><name><surname>Bourdon</surname><given-names>Caroline</given-names></name><name><surname>Gilbert</surname><given-names>Amélie</given-names></name><name><surname>Labrecque</surname><given-names>Myriam</given-names></name></person-group><article-title>Two new species and new provincial records of aleocharine rove beetles from Newfoundland and Labrador, Canada (<tp:taxon-name><tp:taxon-name-part taxon-name-part-type="order">Coleoptera</tp:taxon-name-part></tp:taxon-name>, <tp:taxon-name><tp:taxon-name-part taxon-name-part-type="family">Staphylinidae</tp:taxon-name-part></tp:taxon-name>, <tp:taxon-name><tp:taxon-name-part taxon-name-part-type="subfamily">Aleocharinae</tp:taxon-name-part></tp:taxon-name>)</article-title><source>Zookeys</source><day>26</day><month>5</month><year>2016</year><volume>2016</volume><issue>593</issue><fpage>49</fpage><lpage>89</lpage><pub-id pub-id-type="doi">10.3897/zookeys.593.8412</pub-id></mixed-citation></tp:treatment-meta><tp:nomenclature><tp:taxon-name>
              <tp:taxon-name-part taxon-name-part-type="genus">Stethusa</tp:taxon-name-part>
              <tp:taxon-name-part taxon-name-part-type="species">spuriella</tp:taxon-name-part>
            </tp:taxon-name><tp:taxon-authority>(Casey)</tp:taxon-authority><xref ref-type="fig" rid="F14">Figs 101–108</xref><tp:nomenclature-citation-list><tp:nomenclature-citation><tp:taxon-name>
                  <tp:taxon-name-part taxon-name-part-type="genus">Atheta</tp:taxon-name-part> (<tp:taxon-name-part taxon-name-part-type="subgenus">Stethusa</tp:taxon-name-part>) <tp:taxon-name-part taxon-name-part-type="species">spuriella</tp:taxon-name-part></tp:taxon-name><comment>Casey, 1910: 8. As <tp:taxon-name><tp:taxon-name-part taxon-name-part-type="genus">Stethusa</tp:taxon-name-part></tp:taxon-name>: <xref ref-type="bibr" rid="B17">Gusarov 2003b</xref>: 239; <xref ref-type="bibr" rid="B9">Brunke et al. 2012</xref>: 181. </comment></tp:nomenclature-citation></tp:nomenclature-citation-list></tp:nomenclature><tp:treatment-sec sec-type="diagnosis"><title>Diagnosis.</title><p>This species may be distinguishable from two other Nearctic <italic><tp:taxon-name><tp:taxon-name-part taxon-name-part-type="genus">Stethusa</tp:taxon-name-part></tp:taxon-name></italic> species by the following combination of characters (<xref ref-type="bibr" rid="B17">Gusarov 2003b</xref>): <italic><tp:taxon-name><tp:taxon-name-part taxon-name-part-type="genus">Stethusa</tp:taxon-name-part> <tp:taxon-name-part taxon-name-part-type="species">spuriella</tp:taxon-name-part></tp:taxon-name></italic> differs from <italic><tp:taxon-name><tp:taxon-name-part taxon-name-part-type="genus">Stethusa</tp:taxon-name-part> <tp:taxon-name-part taxon-name-part-type="species">dichroa</tp:taxon-name-part></tp:taxon-name></italic> (Gravenhorst) in a smaller body size (length 2.1–2.5 mm), the lack of sub-basal impressions of the terminal antennal article (Fig. <xref ref-type="fig" rid="F14">101</xref>), the lack of the distal spines of the internal sac (Figs <xref ref-type="fig" rid="F14">102</xref>, <xref ref-type="fig" rid="F14">103</xref>); the shape of the spermatheca (Fig. <xref ref-type="fig" rid="F14">108</xref>); and the lack of a female accessory sclerite. <italic><tp:taxon-name><tp:taxon-name-part taxon-name-part-type="genus">Stethusa</tp:taxon-name-part> <tp:taxon-name-part taxon-name-part-type="species">spuriella</tp:taxon-name-part></tp:taxon-name></italic> differs from <italic><tp:taxon-name><tp:taxon-name-part taxon-name-part-type="genus">Stethusa</tp:taxon-name-part> <tp:taxon-name-part taxon-name-part-type="species">klimschi</tp:taxon-name-part></tp:taxon-name></italic> (Bernhauer) in having a smaller body size, the bent apex of the median lobe in lateral view (Fig. <xref ref-type="fig" rid="F14">102</xref>), and a shorter spermatheca (Fig. <xref ref-type="fig" rid="F14">108</xref>).</p><fig id="F14" position="float" orientation="portrait"><label>Figures 101–108.</label><caption><p>
          <italic><tp:taxon-name><tp:taxon-name-part taxon-name-part-type="genus">Stethusa</tp:taxon-name-part> <tp:taxon-name-part taxon-name-part-type="species">spuriella</tp:taxon-name-part></tp:taxon-name></italic> (Casey): <bold>101</bold> habitus in dorsal view <bold>102</bold> median lobe of aedeagus in lateral view <bold>103</bold> median lobe of aedeagus in ventral view <bold>104</bold> male tergite VIII <bold>105</bold> male sternite VIII <bold>106</bold> female tergite VIII <bold>107</bold> female sternite VIII <bold>108</bold> spermatheca. Figures <xref ref-type="fig" rid="F14">102–108</xref> after <xref ref-type="bibr" rid="B17">Gusarov (2003b)</xref>. Scale bar of habitus = 1 mm; remaining scale bars = 0.2 mm.</p></caption><graphic xmlns:xlink="http://www.w3.org/1999/xlink" xlink:href="zookeys-593-049-g014.jpg" position="float" orientation="portrait" xlink:type="simple" id="oo_90050.jpg"/></fig></tp:treatment-sec><tp:treatment-sec sec-type="distribution"><title>Distribution.</title><table-wrap id="T14" position="float" orientation="portrait"><table id="TID0E4PDI" rules="all"><tbody><tr><td rowspan="1" colspan="1">Origin</td><td rowspan="1" colspan="1">Nearctic</td></tr><tr><td rowspan="1" colspan="1">Distribution</td><td rowspan="1" colspan="1">Canada: <bold>NL</bold>, <abbrev xmlns:xlink="http://www.w3.org/1999/xlink" xlink:title="Ontario" xlink:type="simple">ON</abbrev>; USA: DE, FL, GA, IN, MO, NY, OH, PA</td></tr><tr><td rowspan="1" colspan="1">New records</td><td rowspan="1" colspan="1">New provincial record; NEWFOUNDLAND: Barachois Pd. Prov. Pk., <named-content xmlns:xlink="http://www.w3.org/1999/xlink" content-type="dwc:verbatimCoordinates" xlink:type="simple"><named-content content-type="geo-json" specific-use="{&#34;type&#34;:&#34;Point&#34;,&#34;coordinates&#34;:[-58.269,48.483]}" xlink:type="simple">48.483°N, 58.269°W</named-content></named-content>, 11-VII-2011, mixed forest, pitfall trap, Heather Beck, (<abbrev xmlns:xlink="http://www.w3.org/1999/xlink" content-type="institution" xlink:title="Memorial University of Newfoundland, St. John’s, Newfoundland and Labrador on long-term loan to D. Langor, Edmonton, Alberta" xlink:type="simple">MUN</abbrev>) 1 female.</td></tr><tr><td rowspan="1" colspan="1">References</td><td rowspan="1" colspan="1">
                      <xref ref-type="bibr" rid="B11">Casey 1910</xref>, <xref ref-type="bibr" rid="B17">Gusarov 2003b</xref>, <xref ref-type="bibr" rid="B9">Brunke et al. 2012</xref></td></tr></tbody></table></table-wrap></tp:treatment-sec><tp:treatment-sec sec-type="Bionomics"><title>Bionomics.</title><p>In Newfoundland, one female was captured in a pitfall trap in mixed forest. In Ontario, <italic><tp:taxon-name><tp:taxon-name-part taxon-name-part-type="genus">Stethusa</tp:taxon-name-part> <tp:taxon-name-part taxon-name-part-type="species">spuriella</tp:taxon-name-part></tp:taxon-name></italic> appears to be a common species in both forested and open habitats, some specimens were captured on <tp:taxon-name><tp:taxon-name-part taxon-name-part-type="species">fungi</tp:taxon-name-part></tp:taxon-name> (<xref ref-type="bibr" rid="B9">Brunke et al. 2012</xref>). Adults were collected from May to August.</p></tp:treatment-sec><tp:treatment-sec sec-type="comments"><title>Comments.</title><p>This species probably reaches its northernmost distribution limit in Newfoundland.</p></tp:treatment-sec><ref-list><ref id="B17"><mixed-citation xmlns:xlink="http://www.w3.org/1999/xlink" xlink:type="simple">
          <person-group><name name-style="western"><surname>Gusarov</surname><given-names>VI</given-names></name></person-group> (<year>2003b</year>) <article-title>A revision of the Nearctic species of the genus <italic><tp:taxon-name><tp:taxon-name-part taxon-name-part-type="genus">Stethusa</tp:taxon-name-part></tp:taxon-name></italic>.</article-title> <source>Zootaxa</source> <volume>239</volume>: <fpage>1</fpage>–<lpage>43</lpage>.</mixed-citation></ref><ref id="B9"><mixed-citation xmlns:xlink="http://www.w3.org/1999/xlink" xlink:type="simple">
          <person-group><name name-style="western"><surname>Brunke</surname><given-names>AJ</given-names></name><name name-style="western"><surname>Klimaszewski</surname><given-names>J</given-names></name><name name-style="western"><surname>Dorval</surname><given-names>JA</given-names></name><name name-style="western"><surname>Bourdon</surname><given-names>C</given-names></name><name name-style="western"><surname>Paiero</surname><given-names>SM</given-names></name><name name-style="western"><surname>Marshall</surname><given-names>SA</given-names></name></person-group> (<year>2012</year>) <article-title>New species and distributional records of <tp:taxon-name><tp:taxon-name-part taxon-name-part-type="subfamily">Aleocharinae</tp:taxon-name-part></tp:taxon-name> (<tp:taxon-name><tp:taxon-name-part taxon-name-part-type="order">Coleoptera</tp:taxon-name-part></tp:taxon-name>, <tp:taxon-name><tp:taxon-name-part taxon-name-part-type="family">Staphylinidae</tp:taxon-name-part></tp:taxon-name>) from Ontario, Canada, with a checklist of recorded species.</article-title> <source>ZooKeys</source> <volume>186</volume>: <fpage>119</fpage>–<lpage>206</lpage>. doi: <ext-link xlink:type="simple" ext-link-type="doi" xlink:href="10.3897/zookeys.186.2947">10.3897/zookeys.186.2947</ext-link></mixed-citation></ref><ref id="B11"><mixed-citation xmlns:xlink="http://www.w3.org/1999/xlink" xlink:type="simple">
          <person-group><name name-style="western"><surname>Casey</surname><given-names>TL</given-names></name></person-group> (<year>1910</year>) <source>New species of the staphylinid tribe <tp:taxon-name><tp:taxon-name-part taxon-name-part-type="tribe">Myrmedoniini</tp:taxon-name-part></tp:taxon-name>. Memoirs on the <tp:taxon-name><tp:taxon-name-part taxon-name-part-type="order">Coleoptera</tp:taxon-name-part></tp:taxon-name> 1.</source> <publisher-name>New Era Printing Co.</publisher-name>, <publisher-loc>Lancaster</publisher-loc>, <size units="page">184 pp</size>.</mixed-citation></ref></ref-list></tp:taxon-treatment>
