# Supplementary material for: Two new species and new provincial records of aleocharine rove beetles from Newfoundland and Labrador, Canada (Coleoptera, Staphylinidae, Aleocharinae)
Source: Zookeys. 2016 May 26;(593):49–89. doi: 10.3897/zookeys.593.8412 (PMC4926630; doi:10.3897/zookeys.593.8412)
Supplement: XML Treatment for Philhygra hygrotopora [file zookeys.593.8412-treatment15.xml]

<!DOCTYPE tp:taxon-treatment
  PUBLIC "-//TaxonX//DTD Taxonomic Treatment Publishing DTD v0 20100105//EN" "tax-treatment-NSO.dtd">
<tp:taxon-treatment xmlns:tp="http://www.plazi.org/taxpub"><tp:treatment-meta><kwd-group><label>Taxon classification</label><kwd><named-content content-type="kingdom">Animalia</named-content></kwd><kwd><named-content content-type="order">Coleoptera</named-content></kwd><kwd><named-content content-type="family">Staphylinidae</named-content></kwd></kwd-group><mixed-citation publication-type="journal"><person-group><name><surname>Klimaszewski</surname><given-names>Jan</given-names></name><name><surname>Langor</surname><given-names>David W.</given-names></name><name><surname>Bourdon</surname><given-names>Caroline</given-names></name><name><surname>Gilbert</surname><given-names>Amélie</given-names></name><name><surname>Labrecque</surname><given-names>Myriam</given-names></name></person-group><article-title>Two new species and new provincial records of aleocharine rove beetles from Newfoundland and Labrador, Canada (<tp:taxon-name><tp:taxon-name-part taxon-name-part-type="order">Coleoptera</tp:taxon-name-part></tp:taxon-name>, <tp:taxon-name><tp:taxon-name-part taxon-name-part-type="family">Staphylinidae</tp:taxon-name-part></tp:taxon-name>, <tp:taxon-name><tp:taxon-name-part taxon-name-part-type="subfamily">Aleocharinae</tp:taxon-name-part></tp:taxon-name>)</article-title><source>Zookeys</source><day>26</day><month>5</month><year>2016</year><volume>2016</volume><issue>593</issue><fpage>49</fpage><lpage>89</lpage><pub-id pub-id-type="doi">10.3897/zookeys.593.8412</pub-id></mixed-citation></tp:treatment-meta><tp:nomenclature><tp:taxon-name>
              <tp:taxon-name-part taxon-name-part-type="genus">Philhygra</tp:taxon-name-part>
              <tp:taxon-name-part taxon-name-part-type="species">hygrotopora</tp:taxon-name-part>
            </tp:taxon-name><tp:taxon-authority>(Kraatz)</tp:taxon-authority><xref ref-type="fig" rid="F15">Figs 109–115</xref><tp:nomenclature-citation-list><tp:nomenclature-citation><tp:taxon-name>
                  <tp:taxon-name-part taxon-name-part-type="genus">Homalota</tp:taxon-name-part> <tp:taxon-name-part taxon-name-part-type="species">hygrotopora</tp:taxon-name-part></tp:taxon-name><comment><xref ref-type="bibr" rid="B27">Kraatz 1856</xref>: 220. As <tp:taxon-name><tp:taxon-name-part taxon-name-part-type="genus">Philhygra</tp:taxon-name-part></tp:taxon-name>: <xref ref-type="bibr" rid="B33">Palm 1970</xref>: 134; <xref ref-type="bibr" rid="B38">Webster et al. 2016</xref>. </comment></tp:nomenclature-citation></tp:nomenclature-citation-list></tp:nomenclature><tp:treatment-sec sec-type="diagnosis"><title>Diagnosis.</title><p>This species may be distinguishable from two other similar Nearctic species of <italic><tp:taxon-name><tp:taxon-name-part taxon-name-part-type="genus">Philhygra</tp:taxon-name-part></tp:taxon-name></italic> by the following combination of characters: body length 3.4 mm; body narrow with subparallel sides; antennae, head, pronotum, and abdomen dark brown, legs and elytra yellowish-brown (Fig. <xref ref-type="fig" rid="F15">109</xref>); integument not glossy; forebody with minute and dense punctation and dense pubescence (Fig. <xref ref-type="fig" rid="F15">109</xref>); head rounded postero-laterally, with large eyes; antenna with articles V-X slightly elongate to subquadrate (Fig. <xref ref-type="fig" rid="F15">109</xref>); pronotum rounded anteriorly and angular postero-laterally, transverse, slightly wider than head and slightly narrower than elytra, pubescence directed laterad on arcuate lines from midline of disc (Fig. <xref ref-type="fig" rid="F15">109</xref>); elytra slightly transverse, with pubescence directed postero-laterad and forming waves; abdomen subparallel, narrower <!--PageBreak-->than elytra. Median lobe of aedeagus and terminal abdominal structures as illustrated (Figs <xref ref-type="fig" rid="F15">110–115</xref>). For more details, see <xref ref-type="bibr" rid="B38">Webster et al. 2016</xref>.</p><fig id="F15" position="float" orientation="portrait"><label>Figures 109–115.</label><caption><p>
          <italic><tp:taxon-name><tp:taxon-name-part taxon-name-part-type="genus">Philhygra</tp:taxon-name-part> <tp:taxon-name-part taxon-name-part-type="species">hygrotopora</tp:taxon-name-part></tp:taxon-name></italic> (Kraatz): <bold>109</bold> habitus in dorsal view <bold>110</bold> median lobe of aedeagus in lateral view <bold>111</bold> male tergite VIII <bold>112</bold> male sternite VIII <bold>113</bold> female tergite VIII <bold>114</bold> female sternite VIII <bold>115</bold> female terminal segments (pygidium). Scale bar of habitus = 1 mm; remaining scale bars = 0.2 mm.</p></caption><graphic xmlns:xlink="http://www.w3.org/1999/xlink" xlink:href="zookeys-593-049-g015.jpg" position="float" orientation="portrait" xlink:type="simple" id="oo_90051.jpg"/></fig></tp:treatment-sec><tp:treatment-sec sec-type="distribution"><title>Distribution.</title><table-wrap id="T15" position="float" orientation="portrait"><table id="TID0EYTDI" rules="all"><tbody><tr><td rowspan="1" colspan="1">Origin</td><td rowspan="1" colspan="1">Palaearctic and adventive in Canada</td></tr><tr><td rowspan="1" colspan="1">Distribution</td><td rowspan="1" colspan="1">Canada: <bold>NL</bold>, <abbrev xmlns:xlink="http://www.w3.org/1999/xlink" xlink:title="New Brunswick" xlink:type="simple">NB</abbrev></td></tr><tr><td rowspan="1" colspan="1">New records</td><td rowspan="1" colspan="1">New provincial record; NEWFOUNDLAND: St. John’s, Bowering Park, <named-content xmlns:xlink="http://www.w3.org/1999/xlink" content-type="dwc:verbatimCoordinates" xlink:type="simple"><named-content content-type="geo-json" specific-use="{&#34;type&#34;:&#34;Point&#34;,&#34;coordinates&#34;:[-52.749,47.525]}" xlink:type="simple">47.525°N, 52.749°W</named-content></named-content>, 30-VI-2010, in gravel/moss on riverbank, D. Langor &amp; G.R. Pohl (<abbrev xmlns:xlink="http://www.w3.org/1999/xlink" content-type="institution" xlink:title="Natural Resources Canada, Canadian Forest Service, Laurentian Forestry Centre, R. Martineau Insectarium, Quebec City, Quebec, Canada" xlink:type="simple">LFC</abbrev>, <abbrev xmlns:xlink="http://www.w3.org/1999/xlink" content-type="institution" xlink:title="Memorial University of Newfoundland, St. John’s, Newfoundland and Labrador on long-term loan to D. Langor, Edmonton, Alberta" xlink:type="simple">MUN</abbrev>), 12 males, 4 females; same data as before, except: 1-VII-2010, in moss along riverbank, D. Langor (<abbrev xmlns:xlink="http://www.w3.org/1999/xlink" content-type="institution" xlink:title="Memorial University of Newfoundland, St. John’s, Newfoundland and Labrador on long-term loan to D. Langor, Edmonton, Alberta" xlink:type="simple">MUN</abbrev>) 1 male, 1 female; Searston, <named-content xmlns:xlink="http://www.w3.org/1999/xlink" content-type="dwc:verbatimCoordinates" xlink:type="simple"><named-content content-type="geo-json" specific-use="{&#34;type&#34;:&#34;Point&#34;,&#34;coordinates&#34;:[-59.329,47.828]}" xlink:type="simple">47.828°N, 59.329°W</named-content></named-content>, 23-VI-2010, under seaweed on sandy beach, D. Langor (<abbrev xmlns:xlink="http://www.w3.org/1999/xlink" content-type="institution" xlink:title="Memorial University of Newfoundland, St. John’s, Newfoundland and Labrador on long-term loan to D. Langor, Edmonton, Alberta" xlink:type="simple">MUN</abbrev>) 1 male; Newfoundland Drive, <named-content xmlns:xlink="http://www.w3.org/1999/xlink" content-type="dwc:verbatimCoordinates" xlink:type="simple"><named-content content-type="geo-json" specific-use="{&#34;type&#34;:&#34;Point&#34;,&#34;coordinates&#34;:[-52.7117,47.601]}" xlink:type="simple">47.6010°N, 52.7117°W</named-content></named-content>, 20-VI-2009, 83 m, sweeping, D. Langor, (<abbrev xmlns:xlink="http://www.w3.org/1999/xlink" content-type="institution" xlink:title="Memorial University of Newfoundland, St. John’s, Newfoundland and Labrador on long-term loan to D. Langor, Edmonton, Alberta" xlink:type="simple">MUN</abbrev>) 1 female.</td></tr><tr><td rowspan="1" colspan="1">Reference</td><td rowspan="1" colspan="1">
                      <xref ref-type="bibr" rid="B38">Webster et al. 2016</xref>
                    </td></tr></tbody></table></table-wrap><!--PageBreak--></tp:treatment-sec><tp:treatment-sec sec-type="Bionomics"><title>Bionomics.</title><p>In Newfoundland, specimens were found in gravel and moss on a riverbank, under seaweed on a sandy beach, and by sweeping vegetation in riparian habitat. In New Brunswick, <italic><tp:taxon-name><tp:taxon-name-part taxon-name-part-type="genus">Philhygra</tp:taxon-name-part> <tp:taxon-name-part taxon-name-part-type="species">hygrotopora</tp:taxon-name-part></tp:taxon-name></italic> were found in moss near the splash zone of a waterfall, in gravel on the margin of a shaded spring-fed brook near a waterfall, among gravel on a gravel bar along a shaded brook in a northern hardwood forest, and in gravel along a cold shaded brook. A few individuals were found under decaying seaweed on a sea beach. Adults were collected during June, July, August, and September.</p></tp:treatment-sec><ref-list><ref id="B27"><mixed-citation xmlns:xlink="http://www.w3.org/1999/xlink" xlink:type="simple">
          <person-group><name name-style="western"><surname>Kraatz</surname><given-names>G</given-names></name></person-group> (<year>1856</year>) <source>Naturgeschichte der Insecten Deutschlands. Erste Abtheilung <tp:taxon-name><tp:taxon-name-part taxon-name-part-type="order">Coleoptera</tp:taxon-name-part></tp:taxon-name>. Zweiter Band. Lieferung 1 und 2, Bogen 1-24 [pp. 1–376] Staphylinii</source>. <publisher-name>Nicolai</publisher-name>, <publisher-loc>Berlin</publisher-loc>, <size units="page">viii + 1080 pp</size>.</mixed-citation></ref><ref id="B33"><mixed-citation xmlns:xlink="http://www.w3.org/1999/xlink" xlink:type="simple">
          <person-group><name name-style="western"><surname>Palm</surname><given-names>T</given-names></name></person-group> (<year>1970</year>) <source>Svensk Insektfauna. 9. Skalbaggar. <tp:taxon-name><tp:taxon-name-part taxon-name-part-type="order">Coleoptera</tp:taxon-name-part></tp:taxon-name></source>. <volume>Hafte 7</volume>. <publisher-loc>Stockholm</publisher-loc>, <size units="page">296 pp</size>.</mixed-citation></ref><ref id="B38"><mixed-citation xmlns:xlink="http://www.w3.org/1999/xlink" xlink:type="simple">
          <person-group><name name-style="western"><surname>Webster</surname><given-names>RP</given-names></name><name name-style="western"><surname>Klimaszewski</surname><given-names>J</given-names></name><name name-style="western"><surname>Bourdon</surname><given-names>C</given-names></name><name name-style="western"><surname>Sweeney</surname><given-names>JD</given-names></name><name name-style="western"><surname>Hughes</surname><given-names>CC</given-names></name><name name-style="western"><surname>Labrecque</surname><given-names>M</given-names></name></person-group> (<year>2016</year>) <article-title>Further contributions to the <tp:taxon-name><tp:taxon-name-part taxon-name-part-type="subfamily">Aleocharinae</tp:taxon-name-part></tp:taxon-name> (<tp:taxon-name><tp:taxon-name-part taxon-name-part-type="order">Coleoptera</tp:taxon-name-part></tp:taxon-name>, <tp:taxon-name><tp:taxon-name-part taxon-name-part-type="family">Staphylinidae</tp:taxon-name-part></tp:taxon-name>) fauna of New Brunswick and Canada including descriptions of 27 new species.</article-title> <source>ZooKeys</source> <volume>573</volume>: <fpage>85</fpage>–<lpage>216</lpage>. doi: <ext-link xlink:type="simple" ext-link-type="doi" xlink:href="10.3897/zookeys.573.7016">10.3897/zookeys.573.7016</ext-link></mixed-citation></ref></ref-list></tp:taxon-treatment>
