# Supplementary material for: Two new species and new provincial records of aleocharine rove beetles from Newfoundland and Labrador, Canada (Coleoptera, Staphylinidae, Aleocharinae)
Source: Zookeys. 2016 May 26;(593):49–89. doi: 10.3897/zookeys.593.8412 (PMC4926630; doi:10.3897/zookeys.593.8412)
Supplement: XML Treatment for Silusa prettyae [file zookeys.593.8412-treatment16.xml]

<!DOCTYPE tp:taxon-treatment
  PUBLIC "-//TaxonX//DTD Taxonomic Treatment Publishing DTD v0 20100105//EN" "tax-treatment-NSO.dtd">
<tp:taxon-treatment xmlns:tp="http://www.plazi.org/taxpub"><tp:treatment-meta><kwd-group><label>Taxon classification</label><kwd><named-content content-type="kingdom">Animalia</named-content></kwd><kwd><named-content content-type="order">Coleoptera</named-content></kwd><kwd><named-content content-type="family">Staphylinidae</named-content></kwd></kwd-group><mixed-citation publication-type="journal"><person-group><name><surname>Klimaszewski</surname><given-names>Jan</given-names></name><name><surname>Langor</surname><given-names>David W.</given-names></name><name><surname>Bourdon</surname><given-names>Caroline</given-names></name><name><surname>Gilbert</surname><given-names>Amélie</given-names></name><name><surname>Labrecque</surname><given-names>Myriam</given-names></name></person-group><article-title>Two new species and new provincial records of aleocharine rove beetles from Newfoundland and Labrador, Canada (<tp:taxon-name><tp:taxon-name-part taxon-name-part-type="order">Coleoptera</tp:taxon-name-part></tp:taxon-name>, <tp:taxon-name><tp:taxon-name-part taxon-name-part-type="family">Staphylinidae</tp:taxon-name-part></tp:taxon-name>, <tp:taxon-name><tp:taxon-name-part taxon-name-part-type="subfamily">Aleocharinae</tp:taxon-name-part></tp:taxon-name>)</article-title><source>Zookeys</source><day>26</day><month>5</month><year>2016</year><volume>2016</volume><issue>593</issue><fpage>49</fpage><lpage>89</lpage><pub-id pub-id-type="doi">10.3897/zookeys.593.8412</pub-id></mixed-citation></tp:treatment-meta><tp:nomenclature><tp:taxon-name>
              <tp:taxon-name-part taxon-name-part-type="genus">Silusa</tp:taxon-name-part>
              <tp:taxon-name-part taxon-name-part-type="species">prettyae</tp:taxon-name-part>
              <object-id xmlns:xlink="http://www.w3.org/1999/xlink" content-type="zoobank" xlink:type="simple">http://zoobank.org/A558C4FA-F12B-4FEE-819B-71F69A5EEEF7</object-id>
            </tp:taxon-name><tp:taxon-authority>Klimaszewski &amp; Langor</tp:taxon-authority><tp:taxon-status xmlns:xlink="http://www.w3.org/1999/xlink" xlink:type="simple">sp. n.</tp:taxon-status><xref ref-type="fig" rid="F16">Figs 116–123</xref><!--PageBreak--><!--PageBreak--></tp:nomenclature><tp:treatment-sec sec-type="Holotype"><title>Holotype</title><p>(female). <bold>Canada, Newfoundland</bold>, Butterpot Provincial Park, <named-content xmlns:xlink="http://www.w3.org/1999/xlink" content-type="dwc:verbatimCoordinates" xlink:type="simple"><named-content content-type="geo-json" specific-use="{&#34;type&#34;:&#34;Point&#34;,&#34;coordinates&#34;:[-53.044,47.381]}" xlink:type="simple">47.381°N, 53.044°W</named-content></named-content>, pitfall trap, 26.IX.2012, Andrea Pretty (<abbrev xmlns:xlink="http://www.w3.org/1999/xlink" content-type="institution" xlink:title="Natural Resources Canada, Canadian Forest Service, Laurentian Forestry Centre, R. Martineau Insectarium, Quebec City, Quebec, Canada" xlink:type="simple">LFC</abbrev>).</p></tp:treatment-sec><tp:treatment-sec sec-type="Paratypes"><title>Paratypes.</title><p>
              <bold>Canada, Newfoundland</bold>: Butterpot Provincial Park, <named-content xmlns:xlink="http://www.w3.org/1999/xlink" content-type="dwc:verbatimCoordinates" xlink:type="simple"><named-content content-type="geo-json" specific-use="{&#34;type&#34;:&#34;Point&#34;,&#34;coordinates&#34;:[-53.044,47.381]}" xlink:type="simple">47.381°N, 53.044°W</named-content></named-content>, pitfall trap, 11.VIII.2012, Andrea Pretty (<abbrev xmlns:xlink="http://www.w3.org/1999/xlink" content-type="institution" xlink:title="Natural Resources Canada, Canadian Forest Service, Laurentian Forestry Centre, R. Martineau Insectarium, Quebec City, Quebec, Canada" xlink:type="simple">LFC</abbrev>, <abbrev xmlns:xlink="http://www.w3.org/1999/xlink" content-type="institution" xlink:title="Memorial University of Newfoundland, St. John’s, Newfoundland and Labrador on long-term loan to D. Langor, Edmonton, Alberta" xlink:type="simple">MUN</abbrev>) 2 males, 1 female; same data except: 4.VIII.2012 (<abbrev xmlns:xlink="http://www.w3.org/1999/xlink" content-type="institution" xlink:title="Memorial University of Newfoundland, St. John’s, Newfoundland and Labrador on long-term loan to D. Langor, Edmonton, Alberta" xlink:type="simple">MUN</abbrev>) 1 female, 6.IX.2012 (<abbrev xmlns:xlink="http://www.w3.org/1999/xlink" content-type="institution" xlink:title="Memorial University of Newfoundland, St. John’s, Newfoundland and Labrador on long-term loan to D. Langor, Edmonton, Alberta" xlink:type="simple">MUN</abbrev>) 1 female.</p></tp:treatment-sec><tp:treatment-sec sec-type="etymology"><title>Etymology.</title><p>This species is named after Andrea Pretty, an enthusiastic entomophilic park interpreter who collected the type series in Butterpot Provincial Park.</p></tp:treatment-sec><tp:treatment-sec sec-type="diagnosis"><title>Diagnosis.</title><p>Body length 2.7–3.0 mm; body moderately narrow, sides subparallel (Fig. <xref ref-type="fig" rid="F16">116</xref>); yellowish brown with head, antennae, posterior part of elytra and abdomen dark brown (Fig. <xref ref-type="fig" rid="F16">116</xref>); integument moderately glossy, sparsely punctate and pubescent, pubescence short and adhering to the body, forebody with dense meshed microsculpture, sculpticells hexagonal; head round, about as wide and as long as pronotum, with large eyes, as long as postocular area; antennae with articles I-III elongate and VI subquadrate, V-X transverse (Fig. <xref ref-type="fig" rid="F16">116</xref>); pronotum strongly transverse, slightly narrower at base than elytra; elytra longer than pronotum; abdomen broad, tapering apically. MALE. Median lobe of aedeagus with large oval bulbus and short, triangular tubus in dorsal view (Fig. <xref ref-type="fig" rid="F16">118</xref>); in lateral view, apical half of tubus produced ventrally at 75% angle (Fig. <xref ref-type="fig" rid="F16">117</xref>); two pairs of prominent internal sac structures (Figs <xref ref-type="fig" rid="F16">117–118</xref>); <!--PageBreak-->tergite VIII slightly emarginate apically and with broad teeth (Fig. <xref ref-type="fig" rid="F16">119</xref>); sternite VIII elongate, produced apically (Fig. <xref ref-type="fig" rid="F16">120</xref>). FEMALE. Tergite VIII truncate apically (Fig. <xref ref-type="fig" rid="F16">121</xref>); sternite VIII slightly produced apically (Fig. <xref ref-type="fig" rid="F16">122</xref>); spermatheca with tubular and apically spherical capsule without distinct apical invagination, stem arcuate, narrowed posteriorly (Fig. <xref ref-type="fig" rid="F16">123</xref>).</p><fig id="F16" position="float" orientation="portrait"><label>Figures 116–123.</label><caption><p>
          <italic><tp:taxon-name><tp:taxon-name-part taxon-name-part-type="genus">Silusa</tp:taxon-name-part> <tp:taxon-name-part taxon-name-part-type="species">prettyae</tp:taxon-name-part></tp:taxon-name></italic> Klimaszewski &amp; Langor, sp. n.: <bold>116</bold> habitus in dorsal view <bold>117</bold> median lobe of aedeagus in lateral view <bold>118</bold> median lobe of aedeagus in dorsal view <bold>119</bold> male tergite VIII <bold>120</bold> male sternite VIII <bold>121</bold> female tergite VIII <bold>122</bold> female sternite VIII <bold>123</bold> spermatheca. Scale bar of habitus = 1 mm; remaining scale bars = 0.2 mm.</p></caption><graphic xmlns:xlink="http://www.w3.org/1999/xlink" xlink:href="zookeys-593-049-g016.jpg" position="float" orientation="portrait" xlink:type="simple" id="oo_90052.jpg"/></fig></tp:treatment-sec><tp:treatment-sec sec-type="distribution"><title>Distribution.</title><p>Known only from Butterpot Provincial Park in southeastern Newfoundland, Canada.</p></tp:treatment-sec><tp:treatment-sec sec-type="Bionomics"><title>Bionomics.</title><p>Adults were collected in August and September in pitfall traps in coniferous boreal forest.</p></tp:treatment-sec><tp:treatment-sec sec-type="comments"><title>Comments.</title><p>This species is very similar externally to <italic><tp:taxon-name><tp:taxon-name-part taxon-name-part-type="genus">Silusa</tp:taxon-name-part> <tp:taxon-name-part taxon-name-part-type="species">californica</tp:taxon-name-part></tp:taxon-name></italic> Bernhauer but may be separated from it by: its smaller body with shorter elytra (elytra at suture about as long as pronotum along median line); light brown colour with darker antennae, head, and posterior elytra and abdomen; and differently shaped spermatheca in lateral view (Fig. <xref ref-type="fig" rid="F16">123</xref>). The male of this species is similar to that of <italic><tp:taxon-name><tp:taxon-name-part taxon-name-part-type="genus">Silusa</tp:taxon-name-part> <tp:taxon-name-part taxon-name-part-type="species">californica</tp:taxon-name-part></tp:taxon-name></italic> Bernhauer but the apical half of the tubus of the aedeagus is produced ventrally at about 75% angle and in <italic><tp:taxon-name><tp:taxon-name-part taxon-name-part-type="genus">Silusa</tp:taxon-name-part> <tp:taxon-name-part taxon-name-part-type="species">californica</tp:taxon-name-part></tp:taxon-name></italic> at about 90% angle. The female spermatheca is distinct in its shape and has the best diagnostic features for this species (Fig. <xref ref-type="fig" rid="F16">123</xref>), and this is also the reason why the female was designated for a holotype. For illustrations of <italic><tp:taxon-name><tp:taxon-name-part taxon-name-part-type="genus">Silusa</tp:taxon-name-part> <tp:taxon-name-part taxon-name-part-type="species">californica</tp:taxon-name-part></tp:taxon-name></italic>, see <xref ref-type="bibr" rid="B23">Klimaszewski et al. (2003)</xref>. The three European species, <italic><tp:taxon-name><tp:taxon-name-part taxon-name-part-type="genus">Silusa</tp:taxon-name-part> <tp:taxon-name-part taxon-name-part-type="species">rubiginosa</tp:taxon-name-part></tp:taxon-name></italic> (Er.), <italic><tp:taxon-name><tp:taxon-name-part taxon-name-part-type="genus">Silusa</tp:taxon-name-part> <tp:taxon-name-part taxon-name-part-type="species">rubra</tp:taxon-name-part></tp:taxon-name></italic> (Er.), and <italic><tp:taxon-name><tp:taxon-name-part taxon-name-part-type="genus">Silusa</tp:taxon-name-part> <tp:taxon-name-part taxon-name-part-type="species">pipitzi</tp:taxon-name-part></tp:taxon-name></italic> Epph., are ruled out as conspecific with <italic><tp:taxon-name><tp:taxon-name-part taxon-name-part-type="genus">Silusa</tp:taxon-name-part> <tp:taxon-name-part taxon-name-part-type="species">prettyae</tp:taxon-name-part></tp:taxon-name></italic> as all three species have different proportions of forebody, and different body colour. For details see <xref ref-type="bibr" rid="B28">Lohse (1974)</xref>.</p></tp:treatment-sec><ref-list><ref id="B23"><mixed-citation xmlns:xlink="http://www.w3.org/1999/xlink" xlink:type="simple">
          <person-group><name name-style="western"><surname>Klimaszewski</surname><given-names>J</given-names></name><name name-style="western"><surname>Pohl</surname><given-names>G</given-names></name><name name-style="western"><surname>Pelletier</surname><given-names>G</given-names></name></person-group> (<year>2003</year>) <article-title>New species, new records, and revision of Nearctic <italic><tp:taxon-name><tp:taxon-name-part taxon-name-part-type="genus">Silusa</tp:taxon-name-part></tp:taxon-name></italic> (<tp:taxon-name><tp:taxon-name-part taxon-name-part-type="order">Coleoptera</tp:taxon-name-part></tp:taxon-name>, <tp:taxon-name><tp:taxon-name-part taxon-name-part-type="family">Staphylinidae</tp:taxon-name-part></tp:taxon-name>, <tp:taxon-name><tp:taxon-name-part taxon-name-part-type="subfamily">Aleocharinae</tp:taxon-name-part></tp:taxon-name>).</article-title> <source>The Canadian Entomologist</source> <volume>135</volume>: <fpage>1</fpage>–<lpage>28</lpage>. doi: <ext-link xlink:type="simple" ext-link-type="doi" xlink:href="10.4039/n02-027">10.4039/n02-027</ext-link></mixed-citation></ref><ref id="B28"><mixed-citation xmlns:xlink="http://www.w3.org/1999/xlink" xlink:type="simple">
          <person-group><name name-style="western"><surname>Lohse</surname><given-names>GA</given-names></name></person-group> (<year>1974</year>) <article-title>Tribus 10 (<tp:taxon-name><tp:taxon-name-part taxon-name-part-type="tribe">Silusini</tp:taxon-name-part></tp:taxon-name>).</article-title> In: <person-group><name name-style="western"><surname>Freude</surname><given-names>H</given-names></name><name name-style="western"><surname>Harde</surname><given-names>KW</given-names></name><name name-style="western"><surname>Lohse</surname><given-names>A</given-names></name></person-group> (<role>Eds</role>) <source>Die Käfer Mitteleuropas. Band 5: <tp:taxon-name><tp:taxon-name-part taxon-name-part-type="family">Staphylinidae</tp:taxon-name-part></tp:taxon-name> II (<tp:taxon-name><tp:taxon-name-part taxon-name-part-type="subfamily">Hypocyphtinae</tp:taxon-name-part></tp:taxon-name> und <tp:taxon-name><tp:taxon-name-part taxon-name-part-type="subfamily">Aleocharinae</tp:taxon-name-part></tp:taxon-name>) <tp:taxon-name><tp:taxon-name-part taxon-name-part-type="family">Pselaphidae</tp:taxon-name-part></tp:taxon-name></source>. <publisher-name>Goecke &amp; Evers</publisher-name>, <publisher-loc>Krefeld</publisher-loc>, <size units="page">381 pp</size>.</mixed-citation></ref></ref-list></tp:taxon-treatment>
