# Supplementary material for: Two new species and new provincial records of aleocharine rove beetles from Newfoundland and Labrador, Canada (Coleoptera, Staphylinidae, Aleocharinae)
Source: Zookeys. 2016 May 26;(593):49–89. doi: 10.3897/zookeys.593.8412 (PMC4926630; doi:10.3897/zookeys.593.8412)
Supplement: XML Treatment for Myllaena procidua [file zookeys.593.8412-treatment17.xml]

<!DOCTYPE tp:taxon-treatment
  PUBLIC "-//TaxonX//DTD Taxonomic Treatment Publishing DTD v0 20100105//EN" "tax-treatment-NSO.dtd">
<tp:taxon-treatment xmlns:tp="http://www.plazi.org/taxpub"><tp:treatment-meta><kwd-group><label>Taxon classification</label><kwd><named-content content-type="kingdom">Animalia</named-content></kwd><kwd><named-content content-type="order">Coleoptera</named-content></kwd><kwd><named-content content-type="family">Staphylinidae</named-content></kwd></kwd-group><mixed-citation publication-type="journal"><person-group><name><surname>Klimaszewski</surname><given-names>Jan</given-names></name><name><surname>Langor</surname><given-names>David W.</given-names></name><name><surname>Bourdon</surname><given-names>Caroline</given-names></name><name><surname>Gilbert</surname><given-names>Amélie</given-names></name><name><surname>Labrecque</surname><given-names>Myriam</given-names></name></person-group><article-title>Two new species and new provincial records of aleocharine rove beetles from Newfoundland and Labrador, Canada (<tp:taxon-name><tp:taxon-name-part taxon-name-part-type="order">Coleoptera</tp:taxon-name-part></tp:taxon-name>, <tp:taxon-name><tp:taxon-name-part taxon-name-part-type="family">Staphylinidae</tp:taxon-name-part></tp:taxon-name>, <tp:taxon-name><tp:taxon-name-part taxon-name-part-type="subfamily">Aleocharinae</tp:taxon-name-part></tp:taxon-name>)</article-title><source>Zookeys</source><day>26</day><month>5</month><year>2016</year><volume>2016</volume><issue>593</issue><fpage>49</fpage><lpage>89</lpage><pub-id pub-id-type="doi">10.3897/zookeys.593.8412</pub-id></mixed-citation></tp:treatment-meta><tp:nomenclature><tp:taxon-name>
              <tp:taxon-name-part taxon-name-part-type="genus">Myllaena</tp:taxon-name-part>
              <tp:taxon-name-part taxon-name-part-type="species">procidua</tp:taxon-name-part>
            </tp:taxon-name><tp:taxon-authority>Casey</tp:taxon-authority><xref ref-type="fig" rid="F17">Figs 124–131</xref></tp:nomenclature><tp:treatment-sec sec-type="diagnosis"><title>Diagnosis.</title><p>This species may be distinguished by its body shape (Fig. <xref ref-type="fig" rid="F17">124</xref>), small size (about 1.6–2.3 mm long), antennal articles VII–X elongate (Fig. <xref ref-type="fig" rid="F17">124</xref>), and the shape of the median lobe of the aedeagus and the spermatheca (Figs <xref ref-type="fig" rid="F17">125</xref>, <xref ref-type="fig" rid="F17">126</xref>, <xref ref-type="fig" rid="F17">131</xref>). It is worthy to note that the median lobe of <italic><tp:taxon-name><tp:taxon-name-part taxon-name-part-type="genus">Myllaena</tp:taxon-name-part> <tp:taxon-name-part taxon-name-part-type="species">procidua</tp:taxon-name-part></tp:taxon-name></italic> is similar to that of <italic><tp:taxon-name><tp:taxon-name-part taxon-name-part-type="genus">Myllaena</tp:taxon-name-part> <tp:taxon-name-part taxon-name-part-type="species">kaskaskia</tp:taxon-name-part></tp:taxon-name></italic> Klimaszewski and <italic><tp:taxon-name><tp:taxon-name-part taxon-name-part-type="genus">Myllaena</tp:taxon-name-part> <tp:taxon-name-part taxon-name-part-type="species">vulpina</tp:taxon-name-part></tp:taxon-name></italic> Bernhauer, but the shape of the spermatheca differs significantly and has much better diagnostic features for identification of this species.</p><fig id="F17" position="float" orientation="portrait"><label>Figures 124–131.</label><caption><p>
          <italic><tp:taxon-name><tp:taxon-name-part taxon-name-part-type="genus">Myllaena</tp:taxon-name-part> <tp:taxon-name-part taxon-name-part-type="species">procidua</tp:taxon-name-part></tp:taxon-name></italic> Casey: <bold>124</bold> habitus in dorsal view <bold>125</bold> median lobe of aedeagus in lateral view <bold>126</bold> median lobe of aedeagus in dorsal view <bold>127</bold> male tergite VIII <bold>128</bold> male sternite VIII <bold>129</bold> female tergite VIII <bold>130</bold> female sternite VIII <bold>131</bold> spermatheca. Scale bar of habitus = 1 mm; remaining scale bars = 0.2 mm.</p></caption><graphic xmlns:xlink="http://www.w3.org/1999/xlink" xlink:href="zookeys-593-049-g017.jpg" position="float" orientation="portrait" xlink:type="simple" id="oo_90053.jpg"/></fig></tp:treatment-sec><tp:treatment-sec sec-type="distribution"><title>Distribution.</title><table-wrap id="T16" position="float" orientation="portrait"><table id="TID0EYWDI" rules="all"><tbody><tr><td rowspan="1" colspan="1">Origin</td><td rowspan="1" colspan="1">Nearctic</td></tr><tr><td rowspan="1" colspan="1">Distribution</td><td rowspan="1" colspan="1">Canada: <bold>NL</bold>, <abbrev xmlns:xlink="http://www.w3.org/1999/xlink" xlink:title="New Brunswick" xlink:type="simple">NB</abbrev>, <abbrev xmlns:xlink="http://www.w3.org/1999/xlink" xlink:title="Quebec" xlink:type="simple">QC</abbrev>. USA: MA, MD, VA</td></tr><tr><td rowspan="1" colspan="1">New records</td><td rowspan="1" colspan="1">New provincial record; <bold>Canada</bold>, NEWFOUNDLAND: Port au Port, Pen., Mainland, <named-content xmlns:xlink="http://www.w3.org/1999/xlink" content-type="dwc:verbatimCoordinates" xlink:type="simple"><named-content content-type="geo-json" specific-use="{&#34;type&#34;:&#34;Point&#34;,&#34;coordinates&#34;:[-59.1874,48.5589]}" xlink:type="simple">48.5589°N, 59.1874°W</named-content></named-content>, 9 m, 28-VII-2011, margin of stream, D. Langor &amp; G. Pohl (<abbrev xmlns:xlink="http://www.w3.org/1999/xlink" content-type="institution" xlink:title="Memorial University of Newfoundland, St. John’s, Newfoundland and Labrador on long-term loan to D. Langor, Edmonton, Alberta" xlink:type="simple">MUN</abbrev>) 1 male; Blow Me Down, <named-content xmlns:xlink="http://www.w3.org/1999/xlink" content-type="dwc:verbatimCoordinates" xlink:type="simple"><named-content content-type="geo-json" specific-use="{&#34;type&#34;:&#34;Point&#34;,&#34;coordinates&#34;:[-58.253,49.049]}" xlink:type="simple">49.049°N, 58.253°W</named-content></named-content>, 400 m, banks of river, 26-VI-2010, D. Langor (<abbrev xmlns:xlink="http://www.w3.org/1999/xlink" content-type="institution" xlink:title="Memorial University of Newfoundland, St. John’s, Newfoundland and Labrador on long-term loan to D. Langor, Edmonton, Alberta" xlink:type="simple">MUN</abbrev>) 1 male.</td></tr><tr><td rowspan="1" colspan="1">References</td><td rowspan="1" colspan="1">
                      <xref ref-type="bibr" rid="B12">Casey 1911</xref>, <xref ref-type="bibr" rid="B18">Klimaszewski 1982</xref>, <xref ref-type="bibr" rid="B37">Webster et al. 2009</xref></td></tr></tbody></table></table-wrap><!--PageBreak--></tp:treatment-sec><tp:treatment-sec sec-type="Bionomics"><title>Bionomics.</title><p>The Newfoundland specimens were taken on the gravel banks of a stream and a river. In New Brunswick, adults occurred along river (clear water) margins among cobblestones set in sand and fine gravel at the water’s edge, or among <!--PageBreak-->gravel at the edge of the water (<xref ref-type="bibr" rid="B37">Webster et al. 2009</xref>). Adults were located by turning over cobblestones and larger pebbles (<xref ref-type="bibr" rid="B37">Webster et al. 2009</xref>). In New Brunswick, adults were collected during May, June, July and August, by turning over cobblestones and pebbles (<xref ref-type="bibr" rid="B37">Webster et al. 2009</xref>).</p></tp:treatment-sec><ref-list><ref id="B12"><mixed-citation xmlns:xlink="http://www.w3.org/1999/xlink" xlink:type="simple">
          <person-group><name name-style="western"><surname>Casey</surname><given-names>TL</given-names></name></person-group> (<year>1911</year>) <source>New American species of <tp:taxon-name><tp:taxon-name-part taxon-name-part-type="subfamily">Aleocharinae</tp:taxon-name-part></tp:taxon-name> and <tp:taxon-name><tp:taxon-name-part taxon-name-part-type="subfamily">Myllaeninae</tp:taxon-name-part></tp:taxon-name>. Memoirs on the <tp:taxon-name><tp:taxon-name-part taxon-name-part-type="order">Coleoptera</tp:taxon-name-part></tp:taxon-name> 2.</source> <publisher-name>The New Era Printing Co.</publisher-name>, <publisher-loc>Lancaster</publisher-loc>, <size units="page">245 pp</size>.</mixed-citation></ref><ref id="B18"><mixed-citation xmlns:xlink="http://www.w3.org/1999/xlink" xlink:type="simple">
          <person-group><name name-style="western"><surname>Klimaszewski</surname><given-names>J</given-names></name></person-group> (<year>1982</year>) <article-title>Studies of <tp:taxon-name><tp:taxon-name-part taxon-name-part-type="tribe">Myllaenini</tp:taxon-name-part></tp:taxon-name> (<tp:taxon-name><tp:taxon-name-part taxon-name-part-type="order">Coleoptera</tp:taxon-name-part></tp:taxon-name>: <tp:taxon-name><tp:taxon-name-part taxon-name-part-type="family">Staphylinidae</tp:taxon-name-part></tp:taxon-name>, <tp:taxon-name><tp:taxon-name-part taxon-name-part-type="subfamily">Aleocharinae</tp:taxon-name-part></tp:taxon-name>). 1. Systematics, phylogeny, and zoogeography of Nearctic <italic><tp:taxon-name><tp:taxon-name-part taxon-name-part-type="genus">Myllaena</tp:taxon-name-part></tp:taxon-name></italic> Erichson.</article-title> <source>The Canadian Entomologist</source> <volume>114</volume>: <fpage>181</fpage>–<lpage>242</lpage>. doi: <ext-link xlink:type="simple" ext-link-type="doi" xlink:href="10.4039/Ent114181-3">10.4039/Ent114181-3</ext-link></mixed-citation></ref><ref id="B37"><mixed-citation xmlns:xlink="http://www.w3.org/1999/xlink" xlink:type="simple">
          <person-group><name name-style="western"><surname>Webster</surname><given-names>RP</given-names></name><name name-style="western"><surname>Klimaszewski</surname><given-names>J</given-names></name><name name-style="western"><surname>Pelletier</surname><given-names>G</given-names></name><name name-style="western"><surname>Savard</surname><given-names>K</given-names></name></person-group> (<year>2009</year>) <article-title>New <tp:taxon-name><tp:taxon-name-part taxon-name-part-type="family">Staphylinidae</tp:taxon-name-part></tp:taxon-name> (<tp:taxon-name><tp:taxon-name-part taxon-name-part-type="order">Coleoptera</tp:taxon-name-part></tp:taxon-name>) records with new collection data from New Brunswick, Canada. I. <tp:taxon-name><tp:taxon-name-part taxon-name-part-type="subfamily">Aleocharinae</tp:taxon-name-part></tp:taxon-name>.</article-title> <source>ZooKeys</source> <volume>22</volume>: <fpage>171</fpage>–<lpage>248</lpage>. doi: <ext-link xlink:type="simple" ext-link-type="doi" xlink:href="10.3897/zookeys.22.152">10.3897/zookeys.22.152</ext-link></mixed-citation></ref></ref-list></tp:taxon-treatment>
